# Supplementary material for: Quality of life of veterinary residents in AVMA-Recognized Veterinary Specialty Organizations using the WHOQOL-BREF instrument
Source: PLoS One. 2022 May 12;17(5):e0268343. doi: 10.1371/journal.pone.0268343 (PMC9098004; doi:10.1371/journal.pone.0268343)
Supplement: S1 Data — (XLSX) [file pone.0268343.s002.xlsx]

## Sheet: data
Respondent ID	Resident?	Specialty program	Gender	Age Group	Marital Status	Are you currently ill?	How would you rate your quality of life?	How satisfied are you with your health?	To what extent do you feel that physical pain prevents you from doing what you need to do?	How much do you need any medical treatment to function in your daily life?	How much do you enjoy life?	To what extent do you feel your life to be meaningful?	How well are you able to concentrate?	How safe do you feel in your daily life?	How healthy is your physical environment?	Do you have enough energy for everyday life?	Are you able to accept your bodily appearance?	Have you enough money to meet your needs?	How available to you is the information that you need in your day-to-day life?	To what extent do you have the opportunity for leisure activities?	How well are you able to get around?	How satisfied are you with your sleep?	How satisfied are you with your ability to perform your daily living activities?	How satisfied are you with your capacity for work?	How satisfied are you with yourself?	How satisfied are you with your personal relationships?	How satisfied are you with your sex life?	How satisfied are you with the support you get from your friends?	How satisfied are you with the conditions of your living place?	How satisfied are you with your access to health services?	How satisfied are you with your mode of transportation?	How often do you have negative feelings, such as blue mood, despair, anxiety, depression?
1	Yes	American College of Veterinary Dermatology	Female	30 to 35	Married	No	Good 4	Satisfied 4	A little 2	Not at all 1	A moderate amount 3	Very much 4	Slightly 2	Very much 4	A moderate amount 3	Moderately 3	Mostly 4	A little 2	Mostly 4	Mostly 4	Very well 5	Dissatisfied 2	Neither satisfied nor dissatisfied 3	Satisfied 4	Neither satisfied nor dissatisfied 3	Satisfied 4	Very dissatisfied 1	Satisfied 4	Very satisfied 5	Very satisfied 5	Very satisfied 5	Quite often 3
2	Yes	American Veterinary Dental College	Female	36 to 41	Married	No	Neither poor nor good 3	Very dissatisfied 1	Not at all 1	A moderate amount 3	A little 2	A moderate amount 3	A moderate amount 3	Very much 4	Very much 4	Not at all 1	Mostly 4	Moderately 3	Moderately 3	Not at all 1	Well 4	Neither satisfied nor dissatisfied 3	Neither satisfied nor dissatisfied 3	Neither satisfied nor dissatisfied 3	Neither satisfied nor dissatisfied 3	Dissatisfied 2	Neither satisfied nor dissatisfied 3	Satisfied 4	Satisfied 4	Neither satisfied nor dissatisfied 3	Satisfied 4	Always 5
3	Yes	American Veterinary Dental College	Female	42 to 47	Married	No	Neither poor nor good 3	Dissatisfied 2	A little 2	A little 2	A moderate amount 3	Very much 4	A moderate amount 3	Extremely 5	A moderate amount 3	Moderately 3	Mostly 4	Not at all 1	Mostly 4	A little 2	Well 4	Dissatisfied 2	Neither satisfied nor dissatisfied 3	Neither satisfied nor dissatisfied 3	Neither satisfied nor dissatisfied 3	Dissatisfied 2	Neither satisfied nor dissatisfied 3	Very dissatisfied 1	Very satisfied 5	Very satisfied 5	Very satisfied 5	Seldom 2
4	Yes
5	Yes	American College of Veterinary Dermatology	Female	36 to 41	Single	No	Good 4	Neither satisfied nor dissatisfied 3	A little 2	Very much 4	A moderate amount 3	Very much 4	A moderate amount 3	Very much 4	Very much 4	Mostly 4	Mostly 4	Moderately 3	Mostly 4	A little 2	Very well 5	Dissatisfied 2	Satisfied 4	Satisfied 4	Satisfied 4	Neither satisfied nor dissatisfied 3	Very dissatisfied 1	Satisfied 4	Satisfied 4	Neither satisfied nor dissatisfied 3	Very satisfied 5	Very often 4
6	Yes	American College of Veterinary Dermatology	Female	30 to 35	Married	No	Good 4	Neither satisfied nor dissatisfied 3	Not at all 1	Not at all 1	A moderate amount 3	A moderate amount 3	A moderate amount 3	Very much 4	Very much 4	Moderately 3	Moderately 3	Mostly 4	Mostly 4	Moderately 3	Very well 5	Dissatisfied 2	Satisfied 4	Satisfied 4	Satisfied 4	Neither satisfied nor dissatisfied 3	Neither satisfied nor dissatisfied 3	Very satisfied 5	Satisfied 4	Satisfied 4	Very satisfied 5	Quite often 3
7	Yes	American College of Veterinary Dermatology	Male	24 to 29	Single	No	Good 4	Satisfied 4	Not at all 1	Not at all 1	A moderate amount 3	Very much 4	Slightly 2	Very much 4	A moderate amount 3	Moderately 3	Moderately 3	A little 2	Mostly 4	Moderately 3	Neither poor nor well 3	Satisfied 4	Neither satisfied nor dissatisfied 3	Satisfied 4	Satisfied 4	Dissatisfied 2	Very dissatisfied 1	Very satisfied 5	Satisfied 4	Satisfied 4	Dissatisfied 2	Very often 4
8	No
9	Yes	American College of Veterinary Dermatology	Male	30 to 35	Married	No	Good 4	Satisfied 4	Not at all 1	Not at all 1	Very much 4	Very much 4	Very much 4	Very much 4	Very much 4	Mostly 4	Mostly 4	Mostly 4	Mostly 4	Mostly 4	Well 4	Satisfied 4	Satisfied 4	Satisfied 4	Satisfied 4	Satisfied 4	Satisfied 4	Satisfied 4	Satisfied 4	Satisfied 4	Satisfied 4	Seldom 2
10	Yes	American College of Laboratory Animal Medicine	Female	24 to 29	Single	No	Good 4	Dissatisfied 2	A little 2	A little 2	A little 2	A moderate amount 3	A moderate amount 3	Very much 4	Very much 4	Moderately 3	Mostly 4	Moderately 3	Mostly 4	A little 2	Very well 5	Dissatisfied 2	Neither satisfied nor dissatisfied 3	Neither satisfied nor dissatisfied 3	Satisfied 4	Very dissatisfied 1	Very dissatisfied 1	Dissatisfied 2	Very satisfied 5	Satisfied 4	Very satisfied 5	Very often 4
11	Yes	American College of Laboratory Animal Medicine	Female	24 to 29	Single	No	Good 4	Satisfied 4	Not at all 1	Not at all 1	A moderate amount 3	Very much 4	Slightly 2	Extremely 5	Very much 4	Moderately 3	Mostly 4	Mostly 4	Mostly 4	Moderately 3	Very well 5	Satisfied 4	Dissatisfied 2	Neither satisfied nor dissatisfied 3	Neither satisfied nor dissatisfied 3	Very satisfied 5	Satisfied 4	Very satisfied 5	Satisfied 4	Very satisfied 5	Satisfied 4	Quite often 3
12	Yes	American College of Laboratory Animal Medicine	Female	30 to 35	Single	No	Neither poor nor good 3	Neither satisfied nor dissatisfied 3	Not at all 1	Not at all 1	A moderate amount 3	A moderate amount 3	A moderate amount 3	Slightly 2	Slightly 2	Moderately 3	Mostly 4	Moderately 3	Completely 5	A little 2	Neither poor nor well 3	Dissatisfied 2	Neither satisfied nor dissatisfied 3	Neither satisfied nor dissatisfied 3	Neither satisfied nor dissatisfied 3	Satisfied 4	Neither satisfied nor dissatisfied 3	Very satisfied 5	Dissatisfied 2	Neither satisfied nor dissatisfied 3	Neither satisfied nor dissatisfied 3	Quite often 3
13	Yes	American College of Laboratory Animal Medicine	Male	30 to 35	Single	No	Good 4	Dissatisfied 2	A moderate amount 3	A little 2	A moderate amount 3	A moderate amount 3	Slightly 2	Very much 4	Very much 4	Moderately 3	Moderately 3	A little 2	Mostly 4	Moderately 3	Neither poor nor well 3	Satisfied 4	Satisfied 4	Neither satisfied nor dissatisfied 3	Dissatisfied 2	Satisfied 4	Dissatisfied 2	Satisfied 4	Very satisfied 5	Very satisfied 5	Very satisfied 5	Very often 4
14	Yes	American College of Laboratory Animal Medicine	Female	24 to 29	Married	No	Good 4	Neither satisfied nor dissatisfied 3	Not at all 1	Not at all 1	A moderate amount 3	A moderate amount 3	Slightly 2	Very much 4	Very much 4	Moderately 3	Mostly 4	Completely 5	Mostly 4	Mostly 4	Very well 5	Neither satisfied nor dissatisfied 3	Satisfied 4	Satisfied 4	Neither satisfied nor dissatisfied 3	Satisfied 4	Neither satisfied nor dissatisfied 3	Neither satisfied nor dissatisfied 3	Very satisfied 5	Very satisfied 5	Very satisfied 5	Very often 4
15	Yes	American College of Veterinary Dermatology	Female	30 to 35	Married	No	Good 4	Satisfied 4	Not at all 1	Not at all 1	Very much 4	Very much 4	Very much 4	Extremely 5	Very much 4	Moderately 3	Mostly 4	Moderately 3	Completely 5	Mostly 4	Very well 5	Very satisfied 5	Very satisfied 5	Very satisfied 5	Very satisfied 5	Satisfied 4	Neither satisfied nor dissatisfied 3	Satisfied 4	Very satisfied 5	Very satisfied 5	Very satisfied 5	Seldom 2
16	Yes	American College of Laboratory Animal Medicine	Female	24 to 29	Single	Yes	Very Good 5	Satisfied 4	Not at all 1	Very much 4	An extreme amount 5	An extreme amount 5	Very much 4	Extremely 5	Extremely 5	Completely 5	Completely 5	Completely 5	Completely 5	Completely 5	Well 4	Very satisfied 5	Satisfied 4	Satisfied 4	Very satisfied 5	Satisfied 4	Very satisfied 5	Very satisfied 5	Very satisfied 5	Very satisfied 5	Very satisfied 5	Seldom 2
17	Yes	American College of Laboratory Animal Medicine	Female	24 to 29	Living as married	No	Very Good 5	Very satisfied 5	Not at all 1	A moderate amount 3	Very much 4	Very much 4	A moderate amount 3	Very much 4	Very much 4	Moderately 3	Mostly 4	Moderately 3	Mostly 4	Mostly 4	Very well 5	Satisfied 4	Satisfied 4	Satisfied 4	Satisfied 4	Very satisfied 5	Very satisfied 5	Satisfied 4	Very satisfied 5	Satisfied 4	Satisfied 4	Quite often 3
18	Yes	American College of Laboratory Animal Medicine	Male	30 to 35	Single	No	Good 4	Satisfied 4	Not at all 1	Not at all 1	Very much 4	Very much 4	Very much 4	Extremely 5	Very much 4	Completely 5	Completely 5	Completely 5	Mostly 4	Not at all 1	Very well 5	Satisfied 4	Satisfied 4	Very satisfied 5	Satisfied 4	Satisfied 4	Satisfied 4	Satisfied 4	Very satisfied 5	Very satisfied 5	Very satisfied 5	Seldom 2
19	No
20	Yes	American College of Laboratory Animal Medicine	Female	24 to 29	Married	No	Poor 2	Dissatisfied 2	Not at all 1	Not at all 1	A moderate amount 3	A little 2	A moderate amount 3	Not at all 1	Not at all 1	A little 2	Moderately 3	Not at all 1	Not at all 1	Not at all 1	Poor 2	Very dissatisfied 1	Very dissatisfied 1	Very dissatisfied 1	Neither satisfied nor dissatisfied 3	Dissatisfied 2	Neither satisfied nor dissatisfied 3	Neither satisfied nor dissatisfied 3	Very dissatisfied 1	Very dissatisfied 1	Neither satisfied nor dissatisfied 3	Very often 4
21	Yes	American College of Veterinary Dermatology	Female	36 to 41	Single	No	Poor 2	Satisfied 4	A little 2	A little 2	A little 2	A little 2	Slightly 2	A moderate amount 3	A moderate amount 3	A little 2	A little 2	A little 2	A little 2	Moderately 3	Very well 5	Dissatisfied 2	Dissatisfied 2	Dissatisfied 2	Dissatisfied 2	Satisfied 4	Neither satisfied nor dissatisfied 3	Very satisfied 5	Satisfied 4	Dissatisfied 2	Satisfied 4	Very often 4
22	Yes	American College of Laboratory Animal Medicine	Male	36 to 41	Married	No	Good 4	Neither satisfied nor dissatisfied 3	A moderate amount 3	A little 2	A moderate amount 3	A moderate amount 3	A moderate amount 3	Very much 4	Very much 4	Mostly 4	Mostly 4	Mostly 4	Mostly 4	A little 2	Well 4	Neither satisfied nor dissatisfied 3	Neither satisfied nor dissatisfied 3	Satisfied 4	Satisfied 4	Satisfied 4	Satisfied 4	Dissatisfied 2	Neither satisfied nor dissatisfied 3	Satisfied 4	Satisfied 4	Seldom 2
23	Yes	American College of Laboratory Animal Medicine	Prefer not to answer	30 to 35	Single	No	Good 4	Satisfied 4	A little 2	Very much 4	Very much 4	A moderate amount 3	A moderate amount 3	Very much 4	A moderate amount 3	Completely 5	Moderately 3	Completely 5	Mostly 4	Moderately 3	Well 4	Neither satisfied nor dissatisfied 3	Satisfied 4	Satisfied 4	Satisfied 4	Dissatisfied 2	Dissatisfied 2	Very satisfied 5	Satisfied 4	Satisfied 4	Neither satisfied nor dissatisfied 3	Quite often 3
24	Yes	American College of Laboratory Animal Medicine	Female	24 to 29	Single	No	Good 4	Very satisfied 5	Not at all 1	A little 2	An extreme amount 5	Very much 4	Very much 4	A moderate amount 3	A moderate amount 3	Mostly 4	Mostly 4	Completely 5	Moderately 3	Mostly 4	Very well 5	Very satisfied 5	Satisfied 4	Satisfied 4	Satisfied 4	Neither satisfied nor dissatisfied 3	Very satisfied 5	Neither satisfied nor dissatisfied 3	Very satisfied 5	Satisfied 4	Very satisfied 5	Seldom 2
25	Yes	American College of Laboratory Animal Medicine	Female	36 to 41	Married	No	Good 4	Satisfied 4	Not at all 1	A little 2	An extreme amount 5	An extreme amount 5	A moderate amount 3	Extremely 5	Extremely 5	Moderately 3	A little 2	Completely 5	Completely 5	Moderately 3	Very well 5	Neither satisfied nor dissatisfied 3	Neither satisfied nor dissatisfied 3	Satisfied 4	Satisfied 4	Very satisfied 5	Very satisfied 5	Satisfied 4	Satisfied 4	Satisfied 4	Very satisfied 5	Seldom 2
26	No
27	Yes	American College of Laboratory Animal Medicine	Female	30 to 35	Married	No	Good 4	Neither satisfied nor dissatisfied 3	Not at all 1	A little 2	A moderate amount 3	Very much 4	Extremely 5	Extremely 5	Extremely 5	Moderately 3	Completely 5	Completely 5	Completely 5	Completely 5	Very well 5	Neither satisfied nor dissatisfied 3	Very satisfied 5	Very satisfied 5	Very satisfied 5	Satisfied 4	Satisfied 4	Neither satisfied nor dissatisfied 3	Very satisfied 5	Very satisfied 5	Very satisfied 5	Very often 4
28	Yes	American College of Laboratory Animal Medicine	Female	24 to 29	Living as married	No	Good 4	Neither satisfied nor dissatisfied 3	A little 2	A little 2	A moderate amount 3	A moderate amount 3	A moderate amount 3	Very much 4	Very much 4	Moderately 3	A little 2	A little 2	Moderately 3	Moderately 3	Very well 5	Neither satisfied nor dissatisfied 3	Satisfied 4	Satisfied 4	Neither satisfied nor dissatisfied 3	Neither satisfied nor dissatisfied 3	Dissatisfied 2	Satisfied 4	Satisfied 4	Satisfied 4	Very satisfied 5	Quite often 3
29	Yes	American College of Laboratory Animal Medicine	Male	30 to 35	Married	No	Good 4	Neither satisfied nor dissatisfied 3	Not at all 1	A moderate amount 3	A moderate amount 3	A little 2	A moderate amount 3	A moderate amount 3	Very much 4	Mostly 4	Mostly 4	Completely 5	Mostly 4	A little 2	Well 4	Satisfied 4	Neither satisfied nor dissatisfied 3	Dissatisfied 2	Neither satisfied nor dissatisfied 3	Satisfied 4	Neither satisfied nor dissatisfied 3	Satisfied 4	Very satisfied 5	Satisfied 4	Satisfied 4	Quite often 3
30	Yes	American College of Laboratory Animal Medicine	Female	30 to 35	Married	No	Neither poor nor good 3	Neither satisfied nor dissatisfied 3	Not at all 1	Not at all 1	A moderate amount 3	A moderate amount 3	A moderate amount 3	Very much 4	Extremely 5	Moderately 3	Moderately 3	Moderately 3	A little 2	Not at all 1	Well 4	Dissatisfied 2	Dissatisfied 2	Neither satisfied nor dissatisfied 3	Dissatisfied 2	Dissatisfied 2	Dissatisfied 2	Dissatisfied 2	Dissatisfied 2	Satisfied 4	Satisfied 4	Very often 4
31	Yes	American Veterinary Dental College	Female	36 to 41	Married	No	Neither poor nor good 3	Satisfied 4	A little 2	A little 2	A moderate amount 3	A moderate amount 3	Slightly 2	Very much 4	Very much 4	A little 2	A little 2	Mostly 4	Completely 5	A little 2	Very well 5	Dissatisfied 2	Satisfied 4	Dissatisfied 2	Neither satisfied nor dissatisfied 3	Neither satisfied nor dissatisfied 3	Dissatisfied 2	Neither satisfied nor dissatisfied 3	Satisfied 4	Satisfied 4	Satisfied 4	Quite often 3
32	Yes	American College of Laboratory Animal Medicine	Female	24 to 29	Single	No	Good 4	Satisfied 4	Not at all 1	A moderate amount 3	Very much 4	An extreme amount 5	Slightly 2	Extremely 5	Very much 4	A little 2	Mostly 4	Moderately 3	Moderately 3	A little 2	Well 4	Dissatisfied 2	Neither satisfied nor dissatisfied 3	Satisfied 4	Satisfied 4	Very satisfied 5	Dissatisfied 2	Satisfied 4	Satisfied 4	Satisfied 4	Satisfied 4	Always 5
33	Yes	American College of Laboratory Animal Medicine	Male	30 to 35	Married	No	Neither poor nor good 3	Dissatisfied 2	An extreme amount 5	A little 2	A moderate amount 3	A little 2	Slightly 2	Very much 4	Very much 4	A little 2	Not at all 1	Not at all 1	A little 2	A little 2	Poor 2	Dissatisfied 2	Neither satisfied nor dissatisfied 3	Dissatisfied 2	Very dissatisfied 1	Satisfied 4	Neither satisfied nor dissatisfied 3	Dissatisfied 2	Dissatisfied 2	Neither satisfied nor dissatisfied 3	Satisfied 4	Very often 4
34	Yes	American College of Laboratory Animal Medicine	Female	30 to 35	Married	No	Very Good 5	Very satisfied 5	Not at all 1	A moderate amount 3	An extreme amount 5	A moderate amount 3	Very much 4	Extremely 5	Extremely 5	Mostly 4	Completely 5	Mostly 4	Completely 5	Moderately 3	Very well 5	Satisfied 4	Neither satisfied nor dissatisfied 3	Satisfied 4	Satisfied 4	Neither satisfied nor dissatisfied 3	Satisfied 4	Neither satisfied nor dissatisfied 3	Very satisfied 5	Very satisfied 5	Very satisfied 5	Seldom 2
35	Yes	American College of Laboratory Animal Medicine	Female	30 to 35	Single	No	Very Good 5	Satisfied 4	A little 2	Not at all 1	Very much 4	Very much 4	Very much 4	Very much 4	Very much 4	Mostly 4	Moderately 3	Mostly 4	Mostly 4	Mostly 4	Very well 5	Dissatisfied 2	Very satisfied 5	Satisfied 4	Satisfied 4	Satisfied 4	Satisfied 4	Very satisfied 5	Satisfied 4	Satisfied 4	Very satisfied 5	Seldom 2
36	Yes	American College of Laboratory Animal Medicine	Female	30 to 35	Single	No	Very Good 5	Very satisfied 5	Not at all 1	Not at all 1	An extreme amount 5	An extreme amount 5	Very much 4	Very much 4	Extremely 5	Completely 5	Completely 5	Mostly 4	Completely 5	Completely 5	Very well 5	Very satisfied 5	Very satisfied 5	Very satisfied 5	Very satisfied 5	Very satisfied 5	Dissatisfied 2	Very satisfied 5	Very satisfied 5	Very satisfied 5	Very satisfied 5	Seldom 2
37	Yes	American College of Veterinary Anesthesia and Analgesia	Female	24 to 29	Prefer not to answer	No	Neither poor nor good 3	Very satisfied 5	A little 2	Not at all 1	A moderate amount 3	A moderate amount 3	A moderate amount 3	Slightly 2	A moderate amount 3
38	No
39	No
40	Yes	American College of Veterinary Dermatology	Female	24 to 29	Single	No	Neither poor nor good 3	Dissatisfied 2
41	Yes	American College of Veterinary Internal Medicine	Female	30 to 35	Single	No	Very Poor 1	Very dissatisfied 1	A little 2	A little 2	A little 2	A little 2	A moderate amount 3	A moderate amount 3	Not at all 1	Not at all 1	Not at all 1	Not at all 1	Moderately 3	Not at all 1	Neither poor nor well 3	Dissatisfied 2	Dissatisfied 2	Neither satisfied nor dissatisfied 3	Dissatisfied 2	Dissatisfied 2	Very dissatisfied 1	Dissatisfied 2	Very dissatisfied 1	Very dissatisfied 1	Satisfied 4	Very often 4
42	Yes	American College of Veterinary Emergency & Critical Care	Male	30 to 35	Single	No	Poor 2	Dissatisfied 2	Not at all 1	Not at all 1	A little 2	A little 2	Slightly 2	A moderate amount 3	A moderate amount 3	A little 2	A little 2	Moderately 3	Moderately 3	A little 2	Poor 2	Dissatisfied 2	Dissatisfied 2	Neither satisfied nor dissatisfied 3	Neither satisfied nor dissatisfied 3	Very dissatisfied 1	Very dissatisfied 1	Satisfied 4	Satisfied 4	Satisfied 4	Satisfied 4	Very often 4
43	Yes	American College of Laboratory Animal Medicine	Female	24 to 29	Single	Yes	Neither poor nor good 3	Dissatisfied 2	Not at all 1	A moderate amount 3	A moderate amount 3	A moderate amount 3	Slightly 2	Very much 4	Very much 4	Not at all 1	Mostly 4	Mostly 4	Mostly 4	A little 2	Very well 5	Dissatisfied 2	Dissatisfied 2	Dissatisfied 2	Dissatisfied 2	Neither satisfied nor dissatisfied 3	Dissatisfied 2	Neither satisfied nor dissatisfied 3	Very satisfied 5	Dissatisfied 2	Satisfied 4	Seldom 2
44	Yes	American College of Laboratory Animal Medicine	Female	30 to 35	Single	No	Good 4	Neither satisfied nor dissatisfied 3	Not at all 1	Not at all 1	Very much 4	Very much 4	Very much 4	Very much 4	Very much 4	Mostly 4	Moderately 3	Mostly 4	Mostly 4	Moderately 3	Very well 5	Satisfied 4	Neither satisfied nor dissatisfied 3	Neither satisfied nor dissatisfied 3	Satisfied 4	Neither satisfied nor dissatisfied 3	Satisfied 4	Neither satisfied nor dissatisfied 3	Satisfied 4	Satisfied 4	Satisfied 4	Quite often 3
45	No
46	Yes	American College of Laboratory Animal Medicine	Female	24 to 29	Living as married	No	Neither poor nor good 3	Neither satisfied nor dissatisfied 3	Not at all 1	Not at all 1	A moderate amount 3	A moderate amount 3	Slightly 2	Very much 4	A moderate amount 3	Moderately 3	Mostly 4	Mostly 4	Moderately 3	A little 2	Very well 5	Dissatisfied 2	Neither satisfied nor dissatisfied 3	Dissatisfied 2	Neither satisfied nor dissatisfied 3	Neither satisfied nor dissatisfied 3	Very dissatisfied 1	Very satisfied 5	Very satisfied 5	Satisfied 4	Very satisfied 5	Very often 4
47	No
48	No
49	Yes	American College of Veterinary Emergency & Critical Care	Female	30 to 35	Single	No	Good 4	Satisfied 4	Not at all 1	Not at all 1	Very much 4	An extreme amount 5	Very much 4	Extremely 5	Very much 4	Completely 5	A little 2	Moderately 3	Mostly 4	Moderately 3	Very well 5	Neither satisfied nor dissatisfied 3	Neither satisfied nor dissatisfied 3	Satisfied 4	Neither satisfied nor dissatisfied 3	Satisfied 4	Neither satisfied nor dissatisfied 3	Very satisfied 5	Satisfied 4	Satisfied 4	Satisfied 4
50	Yes	American College of Laboratory Animal Medicine	Female	30 to 35	Married	No	Good 4	Neither satisfied nor dissatisfied 3	Not at all 1	Not at all 1	A moderate amount 3	Very much 4	A moderate amount 3	Extremely 5	A moderate amount 3	Mostly 4	Moderately 3	Moderately 3	Completely 5	Not at all 1	Well 4	Dissatisfied 2	Neither satisfied nor dissatisfied 3	Neither satisfied nor dissatisfied 3	Neither satisfied nor dissatisfied 3	Satisfied 4	Satisfied 4	Satisfied 4	Very satisfied 5	Very satisfied 5	Very satisfied 5	Very often 4
51	Yes	American College of Veterinary Dermatology	Female	30 to 35	Single	No
52	Yes	American College of Veterinary Pathologists	Female	24 to 29	Married	No	Good 4	Neither satisfied nor dissatisfied 3	A little 2	A little 2	A moderate amount 3	A moderate amount 3	A moderate amount 3	Very much 4	A moderate amount 3	Mostly 4	Mostly 4	Mostly 4	Mostly 4	A little 2	Well 4	Dissatisfied 2	Dissatisfied 2	Neither satisfied nor dissatisfied 3	Satisfied 4	Satisfied 4	Neither satisfied nor dissatisfied 3	Very satisfied 5	Very satisfied 5	Very satisfied 5	Satisfied 4	Very often 4
53	Yes	American Board of Veterinary Toxicology	Female	30 to 35	Single	Yes	Very Good 5	Very satisfied 5	Not at all 1	Not at all 1	Not at all 1	Not at all 1	Not at all 1	Not at all 1	Not at all 1
54	Yes	American College of Veterinary Ophthalmologists	Female	30 to 35	Married	No	Good 4	Neither satisfied nor dissatisfied 3	A little 2	Not at all 1	A moderate amount 3	A moderate amount 3	A moderate amount 3	Extremely 5	A moderate amount 3	A little 2	Moderately 3	Mostly 4	A little 2	A little 2	Well 4	Dissatisfied 2	Satisfied 4	Very satisfied 5	Neither satisfied nor dissatisfied 3	Very satisfied 5	Satisfied 4	Satisfied 4	Very satisfied 5	Satisfied 4	Very satisfied 5	Quite often 3
55	No
56	No
57	Yes	American College of Veterinary Internal Medicine	Male	30 to 35	Married	No	Good 4	Neither satisfied nor dissatisfied 3	A moderate amount 3	Not at all 1	A moderate amount 3	Very much 4	Very much 4	Extremely 5	Very much 4	Mostly 4	Completely 5	A little 2	Completely 5	Moderately 3	Very well 5	Satisfied 4	Very satisfied 5	Very satisfied 5	Neither satisfied nor dissatisfied 3	Dissatisfied 2	Dissatisfied 2	Neither satisfied nor dissatisfied 3	Very satisfied 5	Very satisfied 5	Very satisfied 5	Quite often 3
58	No
59	No
60	Yes	American College of Veterinary Internal Medicine	Female	30 to 35	Single	No
61	No
62	No
63	No
64	No
65	Yes	American College of Veterinary Anesthesia and Analgesia	Female	30 to 35	Married	No	Good 4	Satisfied 4	A little 2	Very much 4	A little 2	A little 2	Slightly 2	A moderate amount 3	A moderate amount 3	A little 2	A little 2	Not at all 1	Mostly 4	A little 2	Well 4	Very dissatisfied 1	Dissatisfied 2	Satisfied 4	Dissatisfied 2	Dissatisfied 2	Dissatisfied 2	Neither satisfied nor dissatisfied 3	Dissatisfied 2	Dissatisfied 2	Very dissatisfied 1	Very often 4
66	Yes	American College of Veterinary Pathologists	Female	30 to 35	Married	No	Good 4	Neither satisfied nor dissatisfied 3	Not at all 1	A little 2	A moderate amount 3	A little 2	A moderate amount 3	Extremely 5	A moderate amount 3	Moderately 3	A little 2	Completely 5	Mostly 4	Mostly 4	Well 4	Very dissatisfied 1	Neither satisfied nor dissatisfied 3	Satisfied 4	Dissatisfied 2	Satisfied 4	Satisfied 4	Dissatisfied 2	Satisfied 4	Satisfied 4	Satisfied 4	Very often 4
67	Yes
68	Yes	American College of Laboratory Animal Medicine	Female	30 to 35	Single	No	Good 4	Satisfied 4	Not at all 1	A moderate amount 3	A moderate amount 3	A little 2	Slightly 2	Very much 4	A moderate amount 3	Not at all 1	Moderately 3	Not at all 1	A little 2	Mostly 4	Well 4	Very dissatisfied 1	Neither satisfied nor dissatisfied 3	Dissatisfied 2	Satisfied 4	Satisfied 4	Satisfied 4	Satisfied 4	Satisfied 4	Satisfied 4	Neither satisfied nor dissatisfied 3	Always 5
69	Yes	American College of Veterinary Internal Medicine	Male	36 to 41	Married	No	Poor 2	Dissatisfied 2	A little 2	An extreme amount 5	A little 2	A little 2	Slightly 2	Very much 4	Not at all 1	Not at all 1	A little 2	Mostly 4	Moderately 3	Not at all 1	Poor 2	Very dissatisfied 1	Dissatisfied 2	Dissatisfied 2	Dissatisfied 2	Dissatisfied 2	Dissatisfied 2	Satisfied 4	Satisfied 4	Neither satisfied nor dissatisfied 3	Very satisfied 5	Always 5
70	Yes	American College of Veterinary Internal Medicine	Male	24 to 29	Single	No	Poor 2	Satisfied 4	Not at all 1	Not at all 1	A moderate amount 3	A moderate amount 3	A moderate amount 3	Very much 4	Very much 4	A little 2	Mostly 4	Mostly 4	A little 2	A little 2	Very poor 1	Dissatisfied 2	Neither satisfied nor dissatisfied 3	Neither satisfied nor dissatisfied 3	Neither satisfied nor dissatisfied 3	Very dissatisfied 1	Neither satisfied nor dissatisfied 3	Satisfied 4	Satisfied 4	Satisfied 4	Satisfied 4	Quite often 3
71	No
72	No	American College of Veterinary Internal Medicine	Female	54 to 60	Married	No
73	Yes	American College of Laboratory Animal Medicine	Female	24 to 29	Single	No	Poor 2	Dissatisfied 2	Not at all 1	A little 2	A little 2	A little 2	Slightly 2	Slightly 2	Slightly 2	Not at all 1	Moderately 3	Moderately 3	Mostly 4	Not at all 1	Very well 5	Neither satisfied nor dissatisfied 3	Dissatisfied 2	Very dissatisfied 1	Very dissatisfied 1	Dissatisfied 2	Dissatisfied 2	Dissatisfied 2	Very satisfied 5	Satisfied 4	Satisfied 4	Always 5
74	Yes	American College of Laboratory Animal Medicine	Female	24 to 29	Single	No	Good 4	Satisfied 4	Not at all 1	A little 2	A moderate amount 3	Very much 4	Very much 4	Extremely 5	Very much 4	Moderately 3	Moderately 3	Mostly 4	Mostly 4	A little 2	Well 4	Dissatisfied 2	Dissatisfied 2	Satisfied 4	Neither satisfied nor dissatisfied 3	Neither satisfied nor dissatisfied 3	Neither satisfied nor dissatisfied 3	Satisfied 4	Satisfied 4	Satisfied 4	Satisfied 4	Quite often 3
75	Yes	American College of Veterinary Emergency & Critical Care	Female	30 to 35	Single	No	Very Poor 1	Very dissatisfied 1	A little 2	Not at all 1	Not at all 1	Not at all 1	A moderate amount 3	A moderate amount 3	Not at all 1	Not at all 1	Not at all 1	Not at all 1	Not at all 1	Not at all 1	Well 4	Very dissatisfied 1	Very dissatisfied 1	Very dissatisfied 1	Very dissatisfied 1	Very dissatisfied 1	Very dissatisfied 1	Very dissatisfied 1	Very dissatisfied 1	Very dissatisfied 1	Neither satisfied nor dissatisfied 3	Always 5
76	Yes	American College of Laboratory Animal Medicine	Female	24 to 29	Single	No	Good 4	Satisfied 4	A little 2	A little 2	A moderate amount 3	A moderate amount 3	A moderate amount 3	Very much 4	Very much 4	Mostly 4	Moderately 3	Completely 5	Moderately 3	Moderately 3	Well 4	Satisfied 4	Satisfied 4	Neither satisfied nor dissatisfied 3	Neither satisfied nor dissatisfied 3	Neither satisfied nor dissatisfied 3	Neither satisfied nor dissatisfied 3	Neither satisfied nor dissatisfied 3	Satisfied 4	Satisfied 4	Satisfied 4	Quite often 3
77	Yes	American College of Laboratory Animal Medicine	Female	30 to 35	Married	No	Very Good 5	Satisfied 4	Not at all 1	Not at all 1	Very much 4	Very much 4	A moderate amount 3	Very much 4	Very much 4	Mostly 4	Mostly 4	Completely 5	Mostly 4	Moderately 3	Very well 5	Satisfied 4	Neither satisfied nor dissatisfied 3	Neither satisfied nor dissatisfied 3	Neither satisfied nor dissatisfied 3	Neither satisfied nor dissatisfied 3	Dissatisfied 2	Neither satisfied nor dissatisfied 3	Dissatisfied 2	Very satisfied 5	Satisfied 4	Quite often 3
78	Yes	American College of Laboratory Animal Medicine	Male	24 to 29	Single	No	Very Good 5	Very satisfied 5	Not at all 1	A little 2	Very much 4	A moderate amount 3	A moderate amount 3	Very much 4	Very much 4	Mostly 4	Mostly 4	Mostly 4	Mostly 4	Mostly 4	Very well 5	Very satisfied 5	Satisfied 4	Satisfied 4	Satisfied 4	Satisfied 4	Dissatisfied 2	Neither satisfied nor dissatisfied 3	Neither satisfied nor dissatisfied 3	Satisfied 4	Satisfied 4	Seldom 2
79	Yes	American College of Laboratory Animal Medicine	Male	36 to 41	Single	No	Good 4	Satisfied 4	Not at all 1	Not at all 1	A moderate amount 3	Very much 4	A moderate amount 3	A moderate amount 3	Very much 4	Mostly 4	Moderately 3	Moderately 3	Mostly 4	Mostly 4	Well 4	Satisfied 4	Satisfied 4	Satisfied 4	Satisfied 4	Satisfied 4	Dissatisfied 2	Satisfied 4	Satisfied 4	Satisfied 4	Very satisfied 5	Seldom 2
80	Yes	American College of Laboratory Animal Medicine	Female	30 to 35	Divorced	No	Poor 2	Dissatisfied 2	A little 2	A moderate amount 3	A little 2	A little 2	Not at all 1	Not at all 1	Slightly 2	Not at all 1	Not at all 1	Not at all 1	A little 2	Not at all 1	Well 4	Very dissatisfied 1	Dissatisfied 2	Dissatisfied 2	Neither satisfied nor dissatisfied 3	Neither satisfied nor dissatisfied 3	Dissatisfied 2	Neither satisfied nor dissatisfied 3	Very dissatisfied 1	Dissatisfied 2	Neither satisfied nor dissatisfied 3	Always 5
81	Yes	Prefer not to answer	Prefer not to answer	Prefer not to answer	Prefer not to answer	Prefer not to answer
82	Yes	American College of Veterinary Emergency & Critical Care	Female	24 to 29	Single	No	Very Poor 1	Very dissatisfied 1	Very much 4	Very much 4	A little 2	A little 2	Slightly 2	Slightly 2	Not at all 1	Not at all 1	A little 2	Not at all 1	A little 2	Not at all 1	Neither poor nor well 3	Very dissatisfied 1	Very dissatisfied 1	Dissatisfied 2	Dissatisfied 2	Very dissatisfied 1	Very dissatisfied 1	Neither satisfied nor dissatisfied 3	Dissatisfied 2	Dissatisfied 2	Neither satisfied nor dissatisfied 3	Always 5
83	Yes	American College of Veterinary Emergency & Critical Care	Male	42 to 47	Married	No	Neither poor nor good 3	Neither satisfied nor dissatisfied 3	Not at all 1	Not at all 1	A moderate amount 3	A moderate amount 3	A moderate amount 3	Very much 4	A moderate amount 3	A little 2	A little 2	Not at all 1	Mostly 4	A little 2	Well 4	Dissatisfied 2	Dissatisfied 2	Satisfied 4	Neither satisfied nor dissatisfied 3	Very satisfied 5	Very satisfied 5	Satisfied 4	Satisfied 4	Very satisfied 5	Very satisfied 5
84	Yes	American College of Laboratory Animal Medicine	Female	36 to 41	Married	No	Good 4	Satisfied 4	Not at all 1	A moderate amount 3	A moderate amount 3	Very much 4	A moderate amount 3	Very much 4	Very much 4	Mostly 4	Mostly 4	Completely 5	Completely 5	A little 2	Very well 5	Satisfied 4	Satisfied 4	Satisfied 4	Satisfied 4	Neither satisfied nor dissatisfied 3	Neither satisfied nor dissatisfied 3	Satisfied 4	Satisfied 4	Very satisfied 5	Very satisfied 5	Seldom 2
85	Yes	American College of Veterinary Surgeons	Female	24 to 29	Single	No	Good 4	Satisfied 4
86	Yes	American College of Veterinary Emergency & Critical Care	Prefer not to answer	30 to 35	Prefer not to answer	Prefer not to answer	Good 4	Satisfied 4	Not at all 1	Not at all 1	Very much 4	Very much 4	A moderate amount 3	Very much 4	A moderate amount 3	Moderately 3	Mostly 4	Completely 5	Mostly 4	Moderately 3	Well 4	Satisfied 4	Satisfied 4	Satisfied 4	Satisfied 4	Satisfied 4	Neither satisfied nor dissatisfied 3	Satisfied 4	Neither satisfied nor dissatisfied 3	Satisfied 4	Very satisfied 5
87	Yes	American College of Laboratory Animal Medicine	Female	30 to 35	Married	No	Good 4	Satisfied 4	A little 2	A little 2	Very much 4	An extreme amount 5	A moderate amount 3	A moderate amount 3	A moderate amount 3	Mostly 4	Mostly 4	Mostly 4	Mostly 4	Moderately 3	Very well 5	Dissatisfied 2	Satisfied 4	Satisfied 4	Satisfied 4	Very satisfied 5	Satisfied 4	Satisfied 4	Satisfied 4	Satisfied 4	Satisfied 4	Quite often 3
88	No
89	Yes	American College of Laboratory Animal Medicine	Female	30 to 35	Single	No	Good 4	Satisfied 4	A little 2	A moderate amount 3	Very much 4	Very much 4	A moderate amount 3	Very much 4	A moderate amount 3	Mostly 4	Moderately 3	Mostly 4	Mostly 4	Completely 5	Well 4	Neither satisfied nor dissatisfied 3	Satisfied 4	Satisfied 4	Neither satisfied nor dissatisfied 3	Satisfied 4	Satisfied 4	Neither satisfied nor dissatisfied 3	Neither satisfied nor dissatisfied 3	Neither satisfied nor dissatisfied 3	Neither satisfied nor dissatisfied 3	Quite often 3
90	Yes	American College of Veterinary Emergency & Critical Care	Female	30 to 35	Married	No	Poor 2	Neither satisfied nor dissatisfied 3	Not at all 1	A little 2	A moderate amount 3	A moderate amount 3	Slightly 2	Very much 4	Very much 4	A little 2	Mostly 4	Moderately 3	Moderately 3	Not at all 1	Well 4	Very dissatisfied 1	Dissatisfied 2	Dissatisfied 2	Dissatisfied 2	Satisfied 4	Dissatisfied 2	Neither satisfied nor dissatisfied 3	Satisfied 4	Satisfied 4	Satisfied 4	Very often 4
91	Yes	American College of Laboratory Animal Medicine	Female	30 to 35	Married	No	Good 4	Neither satisfied nor dissatisfied 3	A little 2	Not at all 1	A moderate amount 3	A moderate amount 3	A moderate amount 3	A moderate amount 3	A moderate amount 3	A little 2	A little 2	Completely 5	Mostly 4	A little 2	Well 4	Satisfied 4	Neither satisfied nor dissatisfied 3	Dissatisfied 2	Neither satisfied nor dissatisfied 3	Dissatisfied 2	Neither satisfied nor dissatisfied 3	Satisfied 4	Very satisfied 5	Very satisfied 5	Very satisfied 5	Quite often 3
92	Yes	American College of Veterinary Emergency & Critical Care	Female	24 to 29	Single	No	Good 4	Dissatisfied 2	Not at all 1	Not at all 1	Very much 4	Very much 4	A moderate amount 3	Very much 4	Very much 4	Moderately 3	A little 2	Moderately 3	Mostly 4	A little 2	Well 4	Dissatisfied 2	Satisfied 4	Satisfied 4	Satisfied 4	Satisfied 4	Dissatisfied 2	Satisfied 4	Dissatisfied 2	Satisfied 4	Very satisfied 5	Quite often 3
93	Yes	American College of Laboratory Animal Medicine	Female	30 to 35	Single	No	Very Good 5	Very satisfied 5	Not at all 1	Not at all 1	Very much 4	Very much 4	A moderate amount 3	Very much 4	Very much 4	Completely 5	Completely 5	Mostly 4	Mostly 4	Moderately 3	Very well 5	Satisfied 4	Satisfied 4	Satisfied 4	Very satisfied 5	Very satisfied 5	Very satisfied 5	Very satisfied 5	Satisfied 4	Satisfied 4	Neither satisfied nor dissatisfied 3	Seldom 2
94	No
95	No
96	Yes	American College of Veterinary Nutrition	Female	30 to 35	Single	No	Good 4	Satisfied 4	Not at all 1	Not at all 1	Very much 4	A moderate amount 3	A moderate amount 3	A moderate amount 3	Slightly 2	Mostly 4	Mostly 4	Moderately 3	Mostly 4	Moderately 3	Very well 5	Dissatisfied 2	Neither satisfied nor dissatisfied 3	Satisfied 4	Satisfied 4	Dissatisfied 2	Dissatisfied 2	Satisfied 4	Dissatisfied 2	Neither satisfied nor dissatisfied 3	Very satisfied 5	Quite often 3
97	No
98	Yes	American College of Veterinary Nutrition	Female	24 to 29	Single	No	Good 4	Dissatisfied 2	A little 2	A little 2	Very much 4	Very much 4	A moderate amount 3	A moderate amount 3	A moderate amount 3	Not at all 1	Moderately 3	Moderately 3	Mostly 4	A little 2	Neither poor nor well 3	Dissatisfied 2	Very dissatisfied 1	Dissatisfied 2	Neither satisfied nor dissatisfied 3	Satisfied 4	Satisfied 4	Neither satisfied nor dissatisfied 3	Neither satisfied nor dissatisfied 3	Satisfied 4	Neither satisfied nor dissatisfied 3	Quite often 3
99	Yes	American College of Laboratory Animal Medicine	Male	24 to 29	Divorced	No	Neither poor nor good 3	Neither satisfied nor dissatisfied 3	Not at all 1	Not at all 1	A moderate amount 3	A little 2	Slightly 2	A moderate amount 3	A moderate amount 3	Moderately 3	A little 2	Not at all 1	Moderately 3	A little 2	Neither poor nor well 3	Dissatisfied 2	Neither satisfied nor dissatisfied 3	Neither satisfied nor dissatisfied 3	Dissatisfied 2	Satisfied 4	Very satisfied 5	Very satisfied 5	Dissatisfied 2	Dissatisfied 2	Neither satisfied nor dissatisfied 3	Very often 4
100	Yes	American College of Veterinary Surgeons	Female	30 to 35	Living as married	No
101	No
102	Yes	American College of Veterinary Emergency & Critical Care	Male	24 to 29	Single	No	Good 4	Satisfied 4	Not at all 1	Not at all 1	Very much 4	Very much 4	A moderate amount 3	Extremely 5	Very much 4
103	Yes	American College of Laboratory Animal Medicine	Female	24 to 29	Married	No	Good 4	Satisfied 4	Not at all 1	Not at all 1	A moderate amount 3	Very much 4	A moderate amount 3	Extremely 5	Very much 4	A little 2	Moderately 3	Completely 5	Mostly 4	A little 2	Very well 5	Very dissatisfied 1	Neither satisfied nor dissatisfied 3	Neither satisfied nor dissatisfied 3	Satisfied 4	Very satisfied 5	Neither satisfied nor dissatisfied 3	Very satisfied 5	Satisfied 4	Very satisfied 5	Very satisfied 5	Seldom 2
104	Yes	American College of Veterinary Nutrition	Female	30 to 35	Single	No	Good 4	Satisfied 4	Not at all 1	A little 2	Very much 4	Very much 4	Very much 4	Extremely 5	Extremely 5	Mostly 4	Moderately 3	Moderately 3	Mostly 4	Moderately 3	Well 4	Neither satisfied nor dissatisfied 3	Satisfied 4	Satisfied 4	Neither satisfied nor dissatisfied 3	Neither satisfied nor dissatisfied 3	Neither satisfied nor dissatisfied 3	Satisfied 4	Very satisfied 5	Satisfied 4	Very satisfied 5	Quite often 3
105	Yes	American College of Veterinary Emergency & Critical Care	Female	30 to 35	Married	No	Poor 2	Dissatisfied 2	A moderate amount 3	A little 2	A moderate amount 3	A moderate amount 3	Very much 4	Very much 4	Very much 4	Moderately 3	Mostly 4	Completely 5	Mostly 4	A little 2	Well 4	Dissatisfied 2	Neither satisfied nor dissatisfied 3	Neither satisfied nor dissatisfied 3	Satisfied 4	Satisfied 4	Satisfied 4	Satisfied 4	Satisfied 4	Satisfied 4	Satisfied 4
106	Yes	American College of Veterinary Nutrition	Male	30 to 35	Living as married	No	Good 4	Satisfied 4	A little 2	A little 2	Very much 4	A moderate amount 3	A moderate amount 3	Very much 4	Very much 4	Mostly 4	Mostly 4	Moderately 3	Mostly 4	Moderately 3	Very well 5	Satisfied 4	Satisfied 4	Neither satisfied nor dissatisfied 3	Neither satisfied nor dissatisfied 3	Satisfied 4	Satisfied 4	Satisfied 4	Satisfied 4	Satisfied 4	Satisfied 4	Seldom 2
107	No
108	Yes	American College of Veterinary Dermatology	Male	30 to 35	Living as married	No	Neither poor nor good 3	Satisfied 4	Not at all 1	Not at all 1	Very much 4	Very much 4	Very much 4	A moderate amount 3	Very much 4	Mostly 4	Mostly 4	A little 2	Mostly 4	A little 2	Very well 5	Satisfied 4	Satisfied 4	Satisfied 4	Satisfied 4	Very satisfied 5	Very satisfied 5	Satisfied 4	Satisfied 4	Satisfied 4	Satisfied 4	Seldom 2
109	Yes	American College of Veterinary Dermatology	Female	30 to 35	Married	No	Neither poor nor good 3	Neither satisfied nor dissatisfied 3	Not at all 1	Not at all 1	A moderate amount 3	A moderate amount 3	A moderate amount 3	A moderate amount 3	A moderate amount 3	Mostly 4	Mostly 4	Moderately 3	Mostly 4	A little 2	Well 4	Neither satisfied nor dissatisfied 3	Satisfied 4	Neither satisfied nor dissatisfied 3	Neither satisfied nor dissatisfied 3	Neither satisfied nor dissatisfied 3	Satisfied 4	Neither satisfied nor dissatisfied 3	Dissatisfied 2	Neither satisfied nor dissatisfied 3	Satisfied 4	Very often 4
110	Yes	American College of Veterinary Dermatology	Female	30 to 35	Married	No	Good 4	Dissatisfied 2	Very much 4	A moderate amount 3	Very much 4	Very much 4	Very much 4	Extremely 5	Extremely 5	Mostly 4	Mostly 4	Mostly 4	Mostly 4	Mostly 4	Very well 5	Dissatisfied 2	Satisfied 4	Satisfied 4	Satisfied 4	Very satisfied 5	Neither satisfied nor dissatisfied 3	Neither satisfied nor dissatisfied 3	Very satisfied 5	Very satisfied 5	Very satisfied 5	Seldom 2
111	Yes	American College of Veterinary Dermatology	Female	30 to 35	Married	Yes	Good 4	Dissatisfied 2	A little 2	A moderate amount 3	Very much 4	Very much 4	Very much 4	Extremely 5	A moderate amount 3	Moderately 3	A little 2	Mostly 4	Completely 5	Moderately 3	Very well 5	Dissatisfied 2	Satisfied 4	Satisfied 4	Neither satisfied nor dissatisfied 3	Very satisfied 5	Neither satisfied nor dissatisfied 3	Satisfied 4	Very satisfied 5	Very satisfied 5	Very satisfied 5	Quite often 3
112	Yes	American College of Veterinary Dermatology	Female	30 to 35	Single	No	Very Good 5	Satisfied 4	A little 2	A little 2	Very much 4	A moderate amount 3	A moderate amount 3	Very much 4	Very much 4	Mostly 4	Moderately 3	Moderately 3	Moderately 3	Moderately 3	Very well 5	Dissatisfied 2	Very satisfied 5	Very satisfied 5	Satisfied 4	Very satisfied 5	Very satisfied 5	Very satisfied 5	Very satisfied 5	Satisfied 4	Very satisfied 5	Quite often 3
113	Yes	American College of Veterinary Dermatology	Female	30 to 35	Divorced	No	Good 4	Very satisfied 5	Not at all 1	Not at all 1	A moderate amount 3	A moderate amount 3	A moderate amount 3	Very much 4	A moderate amount 3	A little 2	Mostly 4	Not at all 1	Mostly 4	A little 2	Very well 5	Neither satisfied nor dissatisfied 3	Neither satisfied nor dissatisfied 3	Neither satisfied nor dissatisfied 3	Neither satisfied nor dissatisfied 3	Neither satisfied nor dissatisfied 3	Neither satisfied nor dissatisfied 3	Satisfied 4	Dissatisfied 2	Neither satisfied nor dissatisfied 3	Satisfied 4	Very often 4
114	Yes	American College of Veterinary Dermatology	Female	30 to 35	Married	No	Good 4	Satisfied 4	Not at all 1	Not at all 1	Very much 4	A moderate amount 3	A moderate amount 3	Very much 4	Extremely 5	Moderately 3	Moderately 3	Completely 5	Mostly 4	Moderately 3	Well 4	Satisfied 4	Dissatisfied 2	Neither satisfied nor dissatisfied 3	Neither satisfied nor dissatisfied 3	Satisfied 4	Neither satisfied nor dissatisfied 3	Very satisfied 5	Very satisfied 5	Satisfied 4	Neither satisfied nor dissatisfied 3	Seldom 2
115	No
116	Yes	American College of Veterinary Dermatology	Male	30 to 35	Married	No	Neither poor nor good 3	Satisfied 4	Not at all 1	Not at all 1	A moderate amount 3	Very much 4	Slightly 2	Extremely 5	A moderate amount 3	Moderately 3	A little 2	Mostly 4	Mostly 4	A little 2	Very well 5	Neither satisfied nor dissatisfied 3	Satisfied 4	Satisfied 4	Neither satisfied nor dissatisfied 3	Neither satisfied nor dissatisfied 3	Dissatisfied 2	Satisfied 4	Satisfied 4	Satisfied 4	Very satisfied 5	Quite often 3
117	Yes	American College of Veterinary Dermatology	Female	30 to 35	Living as married	No	Poor 2	Dissatisfied 2	A little 2	A moderate amount 3	A little 2	A little 2	Slightly 2	Not at all 1	Not at all 1	Not at all 1	Mostly 4	A little 2	A little 2	A little 2	Well 4	Neither satisfied nor dissatisfied 3	Neither satisfied nor dissatisfied 3	Dissatisfied 2	Neither satisfied nor dissatisfied 3	Satisfied 4	Satisfied 4	Satisfied 4	Satisfied 4	Satisfied 4	Satisfied 4	Very often 4
118	Yes	American College of Veterinary Dermatology	Female	30 to 35	Living as married	No	Good 4	Satisfied 4
119	Yes	American College of Veterinary Dermatology	Female	30 to 35	Single	No	Neither poor nor good 3	Satisfied 4	Not at all 1	A little 2	A moderate amount 3	A moderate amount 3	Slightly 2	Extremely 5	Very much 4	Moderately 3	Mostly 4	Completely 5	Mostly 4	A little 2	Very well 5	Neither satisfied nor dissatisfied 3	Dissatisfied 2	Dissatisfied 2	Dissatisfied 2	Dissatisfied 2	Neither satisfied nor dissatisfied 3	Dissatisfied 2	Satisfied 4	Satisfied 4	Very satisfied 5	Very often 4
120	Yes	American College of Laboratory Animal Medicine	Female	24 to 29	Single	No	Good 4	Very satisfied 5	Not at all 1	Not at all 1	Very much 4	Very much 4	A moderate amount 3	Extremely 5	Very much 4	Completely 5	Mostly 4	Completely 5	Completely 5	Mostly 4	Very well 5	Satisfied 4	Very satisfied 5	Satisfied 4	Satisfied 4	Very satisfied 5	Very satisfied 5	Very satisfied 5	Very satisfied 5	Very satisfied 5	Very satisfied 5	Seldom 2
121	Yes	American College of Veterinary Dermatology	Male	24 to 29	Single	No	Good 4	Satisfied 4	A little 2	Not at all 1	Very much 4	Very much 4	Very much 4	Extremely 5	Very much 4	Moderately 3	A little 2	A little 2	Mostly 4	Moderately 3	Well 4	Satisfied 4	Satisfied 4	Satisfied 4	Satisfied 4	Very satisfied 5	Satisfied 4	Satisfied 4	Satisfied 4	Satisfied 4	Very satisfied 5	Seldom 2
122	Yes
123	No
124	Yes	American College of Veterinary Dermatology	Male	30 to 35	Single	No	Good 4	Neither satisfied nor dissatisfied 3	Not at all 1	A little 2	A moderate amount 3	Very much 4	A moderate amount 3	A moderate amount 3	A moderate amount 3	Moderately 3	Moderately 3	A little 2	Moderately 3	A little 2	Neither poor nor well 3	Satisfied 4	Neither satisfied nor dissatisfied 3	Neither satisfied nor dissatisfied 3	Dissatisfied 2	Neither satisfied nor dissatisfied 3	Dissatisfied 2	Neither satisfied nor dissatisfied 3	Satisfied 4	Dissatisfied 2	Neither satisfied nor dissatisfied 3	Quite often 3
125	Yes	American College of Veterinary Dermatology	Female	30 to 35	Single	No	Neither poor nor good 3	Satisfied 4	A little 2	A little 2	Very much 4	Very much 4	Slightly 2	A moderate amount 3	A moderate amount 3	Moderately 3	Mostly 4	A little 2	Moderately 3	A little 2	Well 4	Dissatisfied 2	Neither satisfied nor dissatisfied 3	Neither satisfied nor dissatisfied 3	Neither satisfied nor dissatisfied 3	Satisfied 4	Neither satisfied nor dissatisfied 3	Satisfied 4	Satisfied 4	Satisfied 4	Satisfied 4	Quite often 3
126	Yes	American College of Laboratory Animal Medicine	Female	24 to 29	Single	No	Very Good 5	Very satisfied 5	Not at all 1	Not at all 1	An extreme amount 5	An extreme amount 5	A moderate amount 3	Extremely 5	Extremely 5	Completely 5	Mostly 4	Completely 5	Completely 5	Mostly 4	Very well 5	Very satisfied 5	Very satisfied 5	Very satisfied 5	Very satisfied 5	Very satisfied 5	Neither satisfied nor dissatisfied 3	Very satisfied 5	Very satisfied 5	Very satisfied 5	Very satisfied 5	Seldom 2
127	Yes	American College of Laboratory Animal Medicine	Female	36 to 41	Married	No	Good 4	Satisfied 4	A little 2	A moderate amount 3	Very much 4	Very much 4	A moderate amount 3	A moderate amount 3	A moderate amount 3	A little 2	A little 2	Mostly 4	Moderately 3	Moderately 3	Well 4	Neither satisfied nor dissatisfied 3	Neither satisfied nor dissatisfied 3	Neither satisfied nor dissatisfied 3	Satisfied 4	Neither satisfied nor dissatisfied 3	Satisfied 4	Satisfied 4	Satisfied 4	Neither satisfied nor dissatisfied 3	Satisfied 4	Seldom 2
128	Yes	American College of Laboratory Animal Medicine	Female	24 to 29	Living as married	No	Good 4	Dissatisfied 2	Not at all 1	Not at all 1	Very much 4	Very much 4	Very much 4	Very much 4	Very much 4	Mostly 4	Moderately 3	Completely 5	Mostly 4	Mostly 4	Very well 5	Satisfied 4	Satisfied 4	Satisfied 4	Satisfied 4	Satisfied 4	Satisfied 4	Satisfied 4	Satisfied 4	Satisfied 4	Satisfied 4	Seldom 2
129	Yes	American College of Veterinary Internal Medicine	Female	30 to 35	Married	No	Neither poor nor good 3	Dissatisfied 2	A little 2	Not at all 1	A moderate amount 3	A moderate amount 3	Slightly 2	Very much 4	Slightly 2	Moderately 3	Moderately 3	A little 2	Mostly 4	Not at all 1	Neither poor nor well 3	Neither satisfied nor dissatisfied 3	Neither satisfied nor dissatisfied 3	Neither satisfied nor dissatisfied 3	Dissatisfied 2	Satisfied 4	Satisfied 4	Neither satisfied nor dissatisfied 3	Dissatisfied 2	Dissatisfied 2	Satisfied 4	Quite often 3
130	Yes	American College of Veterinary Dermatology	Female	30 to 35	Married	No	Neither poor nor good 3	Satisfied 4	Not at all 1	Not at all 1	A moderate amount 3	Very much 4	A moderate amount 3	Not at all 1	Very much 4	Moderately 3	Moderately 3	Mostly 4	Mostly 4	A little 2	Very well 5	Very dissatisfied 1	Satisfied 4	Satisfied 4	Satisfied 4	Satisfied 4	Dissatisfied 2	Satisfied 4	Satisfied 4	Satisfied 4	Very satisfied 5	Quite often 3
131	No
132	No
133	Yes	American College of Veterinary Emergency & Critical Care	Female	36 to 41	Single	No	Very Poor 1	Very dissatisfied 1	Very much 4	A moderate amount 3	Not at all 1	Not at all 1	Not at all 1	Not at all 1	Not at all 1	Not at all 1	Not at all 1	Not at all 1	A little 2	Not at all 1	Neither poor nor well 3	Very dissatisfied 1	Very dissatisfied 1	Very dissatisfied 1	Very dissatisfied 1	Very dissatisfied 1	Very dissatisfied 1	Satisfied 4	Dissatisfied 2	Very dissatisfied 1	Neither satisfied nor dissatisfied 3	Very often 4
134	Yes	American College of Veterinary Emergency & Critical Care	Male	24 to 29	Married	No	Neither poor nor good 3	Very dissatisfied 1	A little 2	Not at all 1	A moderate amount 3	A moderate amount 3	A moderate amount 3	A moderate amount 3	Slightly 2	Mostly 4	A little 2	Not at all 1	Moderately 3	Not at all 1	Well 4	Neither satisfied nor dissatisfied 3	Neither satisfied nor dissatisfied 3	Neither satisfied nor dissatisfied 3	Neither satisfied nor dissatisfied 3	Very dissatisfied 1	Very dissatisfied 1	Very dissatisfied 1	Neither satisfied nor dissatisfied 3	Dissatisfied 2	Satisfied 4	Very often 4
135	Yes	American College of Veterinary Internal Medicine	Female	30 to 35	Single	No	Good 4	Satisfied 4	A little 2	A little 2	A moderate amount 3	A moderate amount 3	A moderate amount 3	Very much 4	A moderate amount 3	Moderately 3	Mostly 4	Not at all 1	Mostly 4	Not at all 1	Well 4	Dissatisfied 2	Dissatisfied 2	Neither satisfied nor dissatisfied 3	Satisfied 4	Satisfied 4	Neither satisfied nor dissatisfied 3	Satisfied 4	Satisfied 4	Very dissatisfied 1	Satisfied 4	Seldom 2
136	Yes	American College of Laboratory Animal Medicine	Female	36 to 41	Married	No	Good 4	Satisfied 4	A little 2	A moderate amount 3	Very much 4	Very much 4	Slightly 2	Very much 4	Very much 4	Moderately 3	A little 2	Moderately 3	Moderately 3	A little 2	Well 4	Satisfied 4	Satisfied 4	Satisfied 4	Satisfied 4	Neither satisfied nor dissatisfied 3	Dissatisfied 2	Satisfied 4	Satisfied 4	Satisfied 4	Satisfied 4	Seldom 2
137	Yes	American College of Veterinary Radiology	Female	24 to 29	Single	No	Good 4	Neither satisfied nor dissatisfied 3	A little 2	Not at all 1	A moderate amount 3	A moderate amount 3	Slightly 2	Very much 4	Very much 4	A little 2	A little 2	Mostly 4	Mostly 4	Moderately 3	Well 4	Satisfied 4	Dissatisfied 2	Dissatisfied 2	Dissatisfied 2	Neither satisfied nor dissatisfied 3	Very dissatisfied 1	Neither satisfied nor dissatisfied 3	Neither satisfied nor dissatisfied 3	Neither satisfied nor dissatisfied 3	Satisfied 4	Quite often 3
138	Yes	American College of Veterinary Internal Medicine	Female	24 to 29	Single	No
139	Yes	American College of Veterinary Radiology	Female	30 to 35	Married	No	Poor 2	Neither satisfied nor dissatisfied 3	Not at all 1	A little 2	A moderate amount 3	A moderate amount 3	A moderate amount 3	Very much 4	Very much 4	Moderately 3	A little 2	A little 2	Moderately 3	Not at all 1	Very well 5	Dissatisfied 2	Neither satisfied nor dissatisfied 3	Satisfied 4	Dissatisfied 2	Satisfied 4	Neither satisfied nor dissatisfied 3	Very satisfied 5	Very satisfied 5	Very satisfied 5	Very satisfied 5	Quite often 3
140	Yes	American College of Veterinary Radiology	Male	24 to 29	Married	No	Neither poor nor good 3	Neither satisfied nor dissatisfied 3	Not at all 1	Not at all 1	A moderate amount 3	A moderate amount 3	A moderate amount 3	Very much 4	Very much 4	Mostly 4	Moderately 3	Mostly 4	Mostly 4	Moderately 3	Very well 5	Dissatisfied 2	Neither satisfied nor dissatisfied 3	Dissatisfied 2	Neither satisfied nor dissatisfied 3	Dissatisfied 2	Dissatisfied 2	Neither satisfied nor dissatisfied 3	Satisfied 4	Satisfied 4	Satisfied 4	Quite often 3
141	Yes	American College of Veterinary Radiology	Male	24 to 29	Prefer not to answer	No	Poor 2	Dissatisfied 2	A little 2	Not at all 1	A little 2	A little 2	A moderate amount 3	A moderate amount 3	A moderate amount 3	A little 2	A little 2	A little 2	Moderately 3	Not at all 1	Neither poor nor well 3	Very dissatisfied 1	Dissatisfied 2	Neither satisfied nor dissatisfied 3	Dissatisfied 2	Neither satisfied nor dissatisfied 3	Neither satisfied nor dissatisfied 3	Dissatisfied 2	Neither satisfied nor dissatisfied 3	Neither satisfied nor dissatisfied 3	Neither satisfied nor dissatisfied 3	Very often 4
142	Yes	American College of Veterinary Radiology	Female	24 to 29	Single	No	Neither poor nor good 3	Neither satisfied nor dissatisfied 3	Not at all 1	A little 2	Very much 4	Very much 4	Slightly 2	Very much 4	A moderate amount 3	Not at all 1	A little 2	Moderately 3	Mostly 4	A little 2	Poor 2	Dissatisfied 2	Dissatisfied 2	Neither satisfied nor dissatisfied 3	Neither satisfied nor dissatisfied 3	Satisfied 4	Satisfied 4	Satisfied 4	Very satisfied 5	Satisfied 4	Satisfied 4	Very often 4
143	No
144	Yes	American Board of Veterinary Practitioners	Female	36 to 41	Married	No	Neither poor nor good 3	Satisfied 4	Not at all 1	Not at all 1	A moderate amount 3	A moderate amount 3	A moderate amount 3	Very much 4	A moderate amount 3	Moderately 3	Mostly 4	Mostly 4	Completely 5	Not at all 1	Very well 5	Dissatisfied 2	Dissatisfied 2	Neither satisfied nor dissatisfied 3	Neither satisfied nor dissatisfied 3	Dissatisfied 2	Satisfied 4	Dissatisfied 2	Neither satisfied nor dissatisfied 3	Very satisfied 5	Very satisfied 5	Always 5
145	Yes	American College of Veterinary Radiology	Female	30 to 35	Married	No	Good 4	Satisfied 4	Not at all 1	Not at all 1	Very much 4	Very much 4	A moderate amount 3	Very much 4	A moderate amount 3	Mostly 4	Moderately 3	Moderately 3	Mostly 4	A little 2	Very well 5	Neither satisfied nor dissatisfied 3	Satisfied 4	Neither satisfied nor dissatisfied 3	Neither satisfied nor dissatisfied 3	Neither satisfied nor dissatisfied 3	Neither satisfied nor dissatisfied 3	Dissatisfied 2	Neither satisfied nor dissatisfied 3	Neither satisfied nor dissatisfied 3	Neither satisfied nor dissatisfied 3	Quite often 3
146	Yes	American College of Veterinary Internal Medicine	Male	30 to 35	Single	No	Neither poor nor good 3	Neither satisfied nor dissatisfied 3	A little 2	A little 2	A moderate amount 3	A moderate amount 3	Not at all 1	Very much 4	Very much 4	Moderately 3	Mostly 4	A little 2	Moderately 3	A little 2	Very well 5	Dissatisfied 2	Very dissatisfied 1	Neither satisfied nor dissatisfied 3	Neither satisfied nor dissatisfied 3	Dissatisfied 2	Dissatisfied 2	Dissatisfied 2	Satisfied 4	Satisfied 4	Satisfied 4	Quite often 3
147	Yes	American College of Veterinary Radiology	Female	30 to 35	Single	No	Good 4	Satisfied 4	A little 2	Not at all 1	Very much 4	A little 2	A moderate amount 3	Very much 4	Slightly 2	A little 2	Moderately 3	Not at all 1	Moderately 3	Moderately 3	Very well 5	Neither satisfied nor dissatisfied 3	Neither satisfied nor dissatisfied 3	Neither satisfied nor dissatisfied 3	Satisfied 4	Satisfied 4	Very satisfied 5	Satisfied 4	Very satisfied 5	Neither satisfied nor dissatisfied 3	Very satisfied 5	Quite often 3
148	Yes	American Board of Veterinary Practitioners	Female	30 to 35	Single	No	Good 4	Dissatisfied 2	A little 2	Not at all 1	Very much 4	An extreme amount 5	Very much 4	Very much 4	A moderate amount 3	Mostly 4	A little 2	Not at all 1	Completely 5	Moderately 3	Very well 5	Very satisfied 5	Satisfied 4	Very satisfied 5	Satisfied 4	Satisfied 4	Dissatisfied 2	Very satisfied 5	Neither satisfied nor dissatisfied 3	Dissatisfied 2	Very satisfied 5	Seldom 2
149	Yes
150	No
151	Yes	American College of Veterinary Radiology	Female	30 to 35	Living as married	No	Good 4	Satisfied 4	Not at all 1	Not at all 1	A moderate amount 3	Very much 4	A moderate amount 3	Very much 4	Very much 4	Moderately 3	Moderately 3	Mostly 4	Mostly 4	Moderately 3	Well 4	Neither satisfied nor dissatisfied 3	Satisfied 4	Satisfied 4	Satisfied 4	Satisfied 4	Satisfied 4	Satisfied 4	Satisfied 4	Satisfied 4	Satisfied 4	Seldom 2
152	Yes	American College of Veterinary Radiology	Male	30 to 35	Married	No	Very Poor 1	Dissatisfied 2	Not at all 1	Not at all 1	A little 2	A little 2	A moderate amount 3	Very much 4	A moderate amount 3	Not at all 1	A little 2	Not at all 1	A little 2	Not at all 1	Well 4	Dissatisfied 2	Dissatisfied 2	Satisfied 4	Dissatisfied 2	Dissatisfied 2	Neither satisfied nor dissatisfied 3	Neither satisfied nor dissatisfied 3	Very dissatisfied 1	Neither satisfied nor dissatisfied 3	Satisfied 4	Very often 4
153	Yes	American College of Veterinary Radiology	Female	30 to 35	Single	No	Good 4	Satisfied 4	A little 2	A little 2	Very much 4	A moderate amount 3	A moderate amount 3	Very much 4	Very much 4	Mostly 4	Moderately 3	A little 2	Mostly 4	Moderately 3	Well 4	Satisfied 4	Satisfied 4	Satisfied 4	Satisfied 4	Very satisfied 5	Very satisfied 5	Very satisfied 5	Neither satisfied nor dissatisfied 3	Neither satisfied nor dissatisfied 3	Satisfied 4	Seldom 2
154	Yes	American College of Veterinary Ophthalmologists	Female	30 to 35	Single	No	Very Good 5	Very satisfied 5	Not at all 1	A little 2	An extreme amount 5	An extreme amount 5	A moderate amount 3	Extremely 5	Extremely 5	Mostly 4	Mostly 4	A little 2	Moderately 3	Mostly 4	Very well 5	Very satisfied 5	Satisfied 4	Satisfied 4	Very satisfied 5	Satisfied 4	Dissatisfied 2	Very satisfied 5	Very satisfied 5	Very satisfied 5	Very satisfied 5	Never 1
155	Yes	American College of Veterinary Internal Medicine	Female	30 to 35	Single	No	Neither poor nor good 3	Dissatisfied 2	A little 2	Very much 4	A moderate amount 3	A moderate amount 3	Slightly 2	A moderate amount 3	Slightly 2	A little 2	A little 2	Not at all 1	A little 2	A little 2	Neither poor nor well 3	Dissatisfied 2	Dissatisfied 2	Dissatisfied 2	Dissatisfied 2	Neither satisfied nor dissatisfied 3	Dissatisfied 2	Satisfied 4	Neither satisfied nor dissatisfied 3	Neither satisfied nor dissatisfied 3	Satisfied 4	Quite often 3
156	Yes	American College of Veterinary Radiology	Male	30 to 35	Married	No	Good 4	Very dissatisfied 1	Not at all 1	Not at all 1	Very much 4	Very much 4	A moderate amount 3	Extremely 5	A moderate amount 3	Mostly 4	A little 2	Not at all 1	Moderately 3	Not at all 1	Well 4	Dissatisfied 2	Satisfied 4	Satisfied 4	Satisfied 4	Satisfied 4	Satisfied 4	Neither satisfied nor dissatisfied 3	Satisfied 4	Dissatisfied 2	Very satisfied 5	Seldom 2
157	No
158	No
159	Yes	American College of Veterinary Radiology	Female	48 to 53	Divorced	Yes	Very Poor 1	Very dissatisfied 1	A moderate amount 3	A little 2	A moderate amount 3	Very much 4	A moderate amount 3	Very much 4	A moderate amount 3	Moderately 3	Moderately 3	Not at all 1	Moderately 3	Not at all 1	Well 4	Dissatisfied 2	Neither satisfied nor dissatisfied 3	Dissatisfied 2	Neither satisfied nor dissatisfied 3	Very dissatisfied 1	Very dissatisfied 1	Satisfied 4	Very dissatisfied 1	Neither satisfied nor dissatisfied 3	Very dissatisfied 1	Seldom 2
160	Yes	American College of Veterinary Radiology	Female	30 to 35	Single	No	Neither poor nor good 3	Satisfied 4	A moderate amount 3	Not at all 1	Very much 4	A moderate amount 3	A moderate amount 3	Extremely 5	A moderate amount 3	Moderately 3	Moderately 3	Not at all 1	Mostly 4	Moderately 3	Well 4	Dissatisfied 2	Neither satisfied nor dissatisfied 3	Satisfied 4	Neither satisfied nor dissatisfied 3	Dissatisfied 2	Dissatisfied 2	Neither satisfied nor dissatisfied 3	Neither satisfied nor dissatisfied 3	Dissatisfied 2	Satisfied 4	Seldom 2
161	Yes	American College of Veterinary Radiology	Female	30 to 35	Married	No	Good 4	Satisfied 4	Not at all 1	A little 2	A moderate amount 3	A moderate amount 3	Very much 4	Extremely 5	Very much 4	Mostly 4	Mostly 4	Mostly 4	Mostly 4	A little 2	Well 4	Neither satisfied nor dissatisfied 3	Neither satisfied nor dissatisfied 3	Satisfied 4	Satisfied 4	Very satisfied 5	Satisfied 4	Satisfied 4	Very satisfied 5	Very satisfied 5	Very satisfied 5	Very often 4
162	Yes
163	Yes	American College of Veterinary Radiology	Male	24 to 29	Single	No	Neither poor nor good 3	Dissatisfied 2	Not at all 1	A little 2	A moderate amount 3	Very much 4	A moderate amount 3	Very much 4	A moderate amount 3	Moderately 3	A little 2	A little 2	Moderately 3	A little 2	Neither poor nor well 3	Neither satisfied nor dissatisfied 3	Neither satisfied nor dissatisfied 3	Dissatisfied 2	Neither satisfied nor dissatisfied 3	Dissatisfied 2	Dissatisfied 2	Satisfied 4	Satisfied 4	Satisfied 4	Satisfied 4	Very often 4
164	Yes	American College of Veterinary Radiology	Female	36 to 41	Living as married	No	Good 4	Neither satisfied nor dissatisfied 3	A little 2	A little 2	A moderate amount 3	A moderate amount 3	Slightly 2	A moderate amount 3	A moderate amount 3	Moderately 3	Mostly 4	A little 2	Mostly 4	Moderately 3	Well 4	Dissatisfied 2	Neither satisfied nor dissatisfied 3	Neither satisfied nor dissatisfied 3	Neither satisfied nor dissatisfied 3	Satisfied 4	Neither satisfied nor dissatisfied 3	Satisfied 4	Satisfied 4	Satisfied 4	Satisfied 4	Seldom 2
165	Yes	American College of Veterinary Radiology	Female	30 to 35	Married	No	Good 4	Very satisfied 5	Not at all 1	Not at all 1	Very much 4	Very much 4	A moderate amount 3	Very much 4	A moderate amount 3	Mostly 4	Completely 5	Completely 5	Mostly 4	Mostly 4	Very well 5	Satisfied 4	Satisfied 4	Very satisfied 5	Satisfied 4	Satisfied 4	Neither satisfied nor dissatisfied 3	Very satisfied 5	Very satisfied 5	Very satisfied 5	Very satisfied 5	Quite often 3
166	Yes	American College of Veterinary Dermatology	Male	24 to 29	Single	No
167	Yes	American College of Veterinary Radiology	Female	24 to 29	Single	No
168	Yes	American College of Veterinary Anesthesia and Analgesia	Female	24 to 29	Single	No	Neither poor nor good 3	Satisfied 4	Not at all 1	Not at all 1	A moderate amount 3	A moderate amount 3	A moderate amount 3	Very much 4	A moderate amount 3	Moderately 3	Mostly 4	Moderately 3	Moderately 3	A little 2	Well 4
169	Yes	American College of Veterinary Radiology	Female	30 to 35	Married	Prefer not to answer	Good 4	Neither satisfied nor dissatisfied 3	Not at all 1	Not at all 1	Very much 4	Very much 4	A moderate amount 3	Extremely 5	A moderate amount 3	Completely 5	Moderately 3	Mostly 4	Mostly 4	Moderately 3	Very well 5	Neither satisfied nor dissatisfied 3	Satisfied 4	Very satisfied 5	Satisfied 4	Satisfied 4	Satisfied 4	Satisfied 4	Satisfied 4	Satisfied 4	Very satisfied 5	Seldom 2
170	Yes	American College of Veterinary Radiology	Female	30 to 35	Single	No	Good 4	Satisfied 4	Not at all 1	Not at all 1	Very much 4	A moderate amount 3	A moderate amount 3	A moderate amount 3	Very much 4	Mostly 4	Moderately 3	Completely 5	Completely 5	Mostly 4	Very well 5	Very satisfied 5	Satisfied 4	Satisfied 4	Dissatisfied 2	Very satisfied 5	Neither satisfied nor dissatisfied 3	Very satisfied 5	Very satisfied 5	Neither satisfied nor dissatisfied 3	Very satisfied 5	Seldom 2
171	Yes	American College of Veterinary Radiology	Female	24 to 29	Married	No	Very Good 5	Satisfied 4	Not at all 1	Not at all 1	Very much 4	A moderate amount 3	A moderate amount 3	Very much 4	Very much 4	Mostly 4	Mostly 4	Mostly 4	Mostly 4	Moderately 3	Very well 5	Satisfied 4	Satisfied 4	Satisfied 4	Satisfied 4	Satisfied 4	Neither satisfied nor dissatisfied 3	Satisfied 4	Neither satisfied nor dissatisfied 3	Satisfied 4	Satisfied 4	Seldom 2
172	Yes	American College of Veterinary Radiology	Female	36 to 41	Single	No	Neither poor nor good 3	Satisfied 4	Not at all 1	Not at all 1	Very much 4	Very much 4	A moderate amount 3	Very much 4	Very much 4	Mostly 4	Moderately 3	A little 2	Moderately 3	A little 2	Very well 5	Satisfied 4	Satisfied 4	Satisfied 4	Satisfied 4	Dissatisfied 2	Very dissatisfied 1	Satisfied 4	Satisfied 4	Satisfied 4	Satisfied 4	Seldom 2
173	No
174	Yes	American College of Veterinary Radiology	Female	30 to 35	Single	Yes	Neither poor nor good 3	Dissatisfied 2	Not at all 1	Very much 4	A little 2	A moderate amount 3	Slightly 2	A moderate amount 3	A moderate amount 3	Not at all 1	A little 2	A little 2	Moderately 3	Mostly 4	Very well 5	Neither satisfied nor dissatisfied 3	Dissatisfied 2	Satisfied 4	Neither satisfied nor dissatisfied 3	Very satisfied 5	Dissatisfied 2	Satisfied 4	Very satisfied 5	Very satisfied 5	Very satisfied 5	Always 5
175	No
176	Yes	American College of Veterinary Radiology	Female	30 to 35	Married	No	Very Good 5	Very satisfied 5	Not at all 1	Not at all 1	An extreme amount 5	An extreme amount 5	Extremely 5	Extremely 5	Extremely 5	Mostly 4	Moderately 3	Mostly 4	Completely 5	Mostly 4	Very well 5	Satisfied 4	Very satisfied 5	Satisfied 4	Satisfied 4	Very satisfied 5	Very satisfied 5	Satisfied 4	Satisfied 4	Dissatisfied 2	Dissatisfied 2	Never 1
177	Yes	American College of Veterinary Sports Medicine and Rehabilitation	Female	24 to 29	Single	No	Good 4	Satisfied 4	A little 2	A little 2	Very much 4	Very much 4	A moderate amount 3	A moderate amount 3	Very much 4	Moderately 3	Moderately 3	A little 2	Moderately 3	Moderately 3	Well 4	Dissatisfied 2	Dissatisfied 2	Neither satisfied nor dissatisfied 3	Satisfied 4	Very satisfied 5	Satisfied 4	Satisfied 4	Satisfied 4	Neither satisfied nor dissatisfied 3	Dissatisfied 2	Seldom 2
178	Yes	American College of Veterinary Radiology	Male	30 to 35	Married	No	Poor 2	Dissatisfied 2	A little 2	A little 2	A little 2	A little 2	Not at all 1	Very much 4	A moderate amount 3	Not at all 1	Moderately 3	Moderately 3	Not at all 1	A little 2	Very well 5	Very dissatisfied 1	Neither satisfied nor dissatisfied 3	Neither satisfied nor dissatisfied 3	Dissatisfied 2	Dissatisfied 2	Satisfied 4	Satisfied 4	Neither satisfied nor dissatisfied 3	Very dissatisfied 1	Neither satisfied nor dissatisfied 3	Always 5
179	Yes	American College of Veterinary Radiology	Female	30 to 35	Single	No	Good 4	Neither satisfied nor dissatisfied 3	Not at all 1	Not at all 1	Very much 4	A moderate amount 3	A moderate amount 3	Very much 4	A moderate amount 3	Moderately 3	Moderately 3	Moderately 3	Mostly 4	Moderately 3	Well 4	Dissatisfied 2	Neither satisfied nor dissatisfied 3	Satisfied 4	Neither satisfied nor dissatisfied 3	Neither satisfied nor dissatisfied 3	Neither satisfied nor dissatisfied 3	Neither satisfied nor dissatisfied 3	Very satisfied 5	Satisfied 4	Satisfied 4	Quite often 3
180	Yes	American College of Veterinary Dermatology	Female	30 to 35	Single	No	Very Good 5	Very satisfied 5	Not at all 1	Not at all 1	An extreme amount 5	Very much 4	Very much 4	Very much 4	Very much 4	Mostly 4	Mostly 4	Mostly 4	Mostly 4	Mostly 4	Very well 5	Satisfied 4	Satisfied 4	Satisfied 4	Satisfied 4	Satisfied 4	Neither satisfied nor dissatisfied 3	Satisfied 4	Satisfied 4	Satisfied 4	Satisfied 4	Seldom 2
181	Yes	American College of Veterinary Radiology	Male	30 to 35	Married	No	Neither poor nor good 3	Dissatisfied 2	A little 2	Not at all 1	A moderate amount 3	A moderate amount 3	Slightly 2	Very much 4	A moderate amount 3	Moderately 3	A little 2	Mostly 4	Mostly 4	Not at all 1	Well 4	Dissatisfied 2	Dissatisfied 2	Dissatisfied 2	Dissatisfied 2	Neither satisfied nor dissatisfied 3	Neither satisfied nor dissatisfied 3	Neither satisfied nor dissatisfied 3	Neither satisfied nor dissatisfied 3	Satisfied 4	Satisfied 4	Quite often 3
182	Yes	American College of Veterinary Radiology	Female	30 to 35	Married	No	Good 4	Very satisfied 5	Not at all 1	Not at all 1	Very much 4	Very much 4	A moderate amount 3	A moderate amount 3	Very much 4	Mostly 4	Mostly 4	Mostly 4	Completely 5	Moderately 3	Very well 5	Neither satisfied nor dissatisfied 3	Satisfied 4	Satisfied 4	Satisfied 4	Satisfied 4	Neither satisfied nor dissatisfied 3	Satisfied 4	Satisfied 4	Satisfied 4	Very satisfied 5	Seldom 2
183	No
184	Yes	American College of Veterinary Internal Medicine	Male	30 to 35	Single	No	Poor 2	Dissatisfied 2
185	Yes	American College of Veterinary Pathologists	Male	30 to 35	Single	No	Poor 2	Dissatisfied 2	A little 2	A little 2	A little 2	A little 2	A moderate amount 3	Very much 4	Slightly 2	Moderately 3	A little 2	A little 2	Moderately 3	Not at all 1	Well 4	Dissatisfied 2	Dissatisfied 2	Dissatisfied 2	Dissatisfied 2	Neither satisfied nor dissatisfied 3	Very dissatisfied 1	Dissatisfied 2	Neither satisfied nor dissatisfied 3	Very dissatisfied 1	Satisfied 4	Very often 4
186	Yes	American College of Veterinary Radiology	Female	30 to 35	Married	No	Good 4	Neither satisfied nor dissatisfied 3	Not at all 1	A little 2	Very much 4	Very much 4	Very much 4	Extremely 5	Very much 4	Moderately 3	Moderately 3	A little 2	Moderately 3	Moderately 3	Well 4	Neither satisfied nor dissatisfied 3	Dissatisfied 2	Dissatisfied 2	Dissatisfied 2	Satisfied 4	Dissatisfied 2	Very satisfied 5	Very satisfied 5	Very satisfied 5	Very satisfied 5	Quite often 3
187	Yes	American College of Veterinary Radiology	Female	24 to 29	Married	No	Very Good 5	Satisfied 4	Not at all 1	Not at all 1	A moderate amount 3	A moderate amount 3	A moderate amount 3	A moderate amount 3	Very much 4	Moderately 3	A little 2	A little 2	Moderately 3	Moderately 3	Very well 5	Neither satisfied nor dissatisfied 3	Neither satisfied nor dissatisfied 3	Satisfied 4	Neither satisfied nor dissatisfied 3	Very satisfied 5	Very satisfied 5	Very satisfied 5	Very satisfied 5	Very satisfied 5	Very satisfied 5	Seldom 2
188	Yes	American College of Veterinary Radiology	Male	30 to 35	Married	No	Good 4	Satisfied 4	A little 2	Not at all 1	Very much 4	Very much 4	A moderate amount 3	Very much 4	A moderate amount 3	Mostly 4	Mostly 4	Moderately 3	Completely 5	A little 2	Well 4	Satisfied 4	Satisfied 4	Satisfied 4	Satisfied 4	Satisfied 4	Satisfied 4	Neither satisfied nor dissatisfied 3	Satisfied 4	Satisfied 4	Satisfied 4	Never 1
189	Yes	American College of Veterinary Ophthalmologists	Female	24 to 29	Single	No	Neither poor nor good 3	Dissatisfied 2	Not at all 1	Not at all 1	A moderate amount 3	Very much 4	A moderate amount 3	Very much 4	Slightly 2	Moderately 3	Not at all 1	A little 2	Moderately 3	A little 2	Well 4	Dissatisfied 2	Dissatisfied 2	Neither satisfied nor dissatisfied 3	Neither satisfied nor dissatisfied 3	Dissatisfied 2	Dissatisfied 2	Neither satisfied nor dissatisfied 3	Satisfied 4	Satisfied 4	Dissatisfied 2	Quite often 3
190	No
191	Yes	American College of Veterinary Radiology	Male	42 to 47	Single	No	Good 4	Satisfied 4	A little 2	Not at all 1	Very much 4	Very much 4	Very much 4	Extremely 5	Extremely 5	Mostly 4	Mostly 4	Moderately 3	Mostly 4	Moderately 3	Very well 5	Neither satisfied nor dissatisfied 3	Satisfied 4	Satisfied 4	Very satisfied 5	Satisfied 4	Satisfied 4	Satisfied 4	Satisfied 4	Satisfied 4	Satisfied 4	Never 1
192	Yes	American College of Veterinary Internal Medicine	Male	30 to 35	Single	No	Good 4	Neither satisfied nor dissatisfied 3	Not at all 1	Not at all 1	A moderate amount 3	A moderate amount 3	A moderate amount 3	Very much 4	A moderate amount 3	Mostly 4	Mostly 4	A little 2	Moderately 3	A little 2	Well 4	Neither satisfied nor dissatisfied 3	Satisfied 4	Neither satisfied nor dissatisfied 3	Neither satisfied nor dissatisfied 3	Satisfied 4	Neither satisfied nor dissatisfied 3	Satisfied 4	Neither satisfied nor dissatisfied 3	Satisfied 4	Satisfied 4	Seldom 2
193	Yes	American College of Veterinary Radiology	Female	30 to 35	Living as married	No	Good 4	Satisfied 4	Not at all 1	A little 2	Very much 4	A moderate amount 3	A moderate amount 3	A moderate amount 3	Slightly 2	A little 2	Not at all 1	A little 2	A little 2	Moderately 3	Very well 5	Dissatisfied 2	Dissatisfied 2	Neither satisfied nor dissatisfied 3	Dissatisfied 2	Very satisfied 5	Satisfied 4	Very satisfied 5	Satisfied 4	Satisfied 4	Satisfied 4	Quite often 3
194	Yes	American College of Veterinary Pathologists	Female	24 to 29	Living as married	No	Neither poor nor good 3	Satisfied 4	Not at all 1	Not at all 1	A moderate amount 3	Very much 4	A moderate amount 3	Extremely 5	Very much 4	Moderately 3	Mostly 4	A little 2	Mostly 4	A little 2	Well 4	Satisfied 4	Satisfied 4	Satisfied 4	Satisfied 4	Neither satisfied nor dissatisfied 3	Neither satisfied nor dissatisfied 3	Satisfied 4	Very satisfied 5	Very satisfied 5	Very satisfied 5	Quite often 3
195	No
196	Yes	American Veterinary Dental College	Female	42 to 47	Single	No	Very Good 5	Very dissatisfied 1	Not at all 1	A little 2	An extreme amount 5	An extreme amount 5	Very much 4	Extremely 5	Extremely 5	Mostly 4	A little 2	Not at all 1	Completely 5	Not at all 1	Neither poor nor well 3	Very dissatisfied 1	Very dissatisfied 1	Satisfied 4	Satisfied 4	Satisfied 4	Satisfied 4	Very satisfied 5	Very satisfied 5	Neither satisfied nor dissatisfied 3	Very satisfied 5	Never 1
197	Yes	American College of Veterinary Radiology	Female	36 to 41	Married	No	Good 4	Neither satisfied nor dissatisfied 3	A little 2	A moderate amount 3	A moderate amount 3	A little 2	Not at all 1	Very much 4	A moderate amount 3	Moderately 3	A little 2	Completely 5	Moderately 3	A little 2	Well 4	Neither satisfied nor dissatisfied 3	Neither satisfied nor dissatisfied 3	Dissatisfied 2	Dissatisfied 2	Dissatisfied 2	Dissatisfied 2	Satisfied 4	Satisfied 4	Satisfied 4	Very satisfied 5	Very often 4
198	Yes	American College of Veterinary Radiology	Female	48 to 53	Single	No	Neither poor nor good 3	Dissatisfied 2	A little 2	A little 2	A moderate amount 3	Very much 4	Slightly 2	Slightly 2	Slightly 2	Mostly 4	Mostly 4	Moderately 3	Moderately 3	A little 2	Well 4	Neither satisfied nor dissatisfied 3	Dissatisfied 2	Dissatisfied 2	Neither satisfied nor dissatisfied 3	Satisfied 4	Dissatisfied 2	Satisfied 4	Satisfied 4	Satisfied 4	Satisfied 4	Very often 4
199	Yes	American College of Veterinary Emergency & Critical Care	Female	30 to 35	Married	No
200	Yes
201	Yes	American College of Veterinary Radiology	Female	42 to 47	Married	No	Very Good 5	Very satisfied 5	Not at all 1	Not at all 1	Very much 4	Very much 4	Very much 4	Extremely 5	Extremely 5	Completely 5	Mostly 4	Completely 5	Completely 5	Mostly 4	Very well 5	Very satisfied 5	Very satisfied 5	Very satisfied 5	Satisfied 4	Satisfied 4	Neither satisfied nor dissatisfied 3	Very satisfied 5	Very satisfied 5	Very satisfied 5	Very satisfied 5	Seldom 2
202	Yes	American College of Veterinary Emergency & Critical Care	Male	24 to 29	Single	No	Poor 2	Neither satisfied nor dissatisfied 3	Not at all 1	Not at all 1	A moderate amount 3	Very much 4	A moderate amount 3	Extremely 5	A moderate amount 3	Moderately 3	Mostly 4	Moderately 3	Mostly 4	A little 2	Very well 5	Neither satisfied nor dissatisfied 3	Neither satisfied nor dissatisfied 3	Satisfied 4	Neither satisfied nor dissatisfied 3	Dissatisfied 2	Dissatisfied 2	Neither satisfied nor dissatisfied 3	Satisfied 4	Satisfied 4	Satisfied 4
203	No
204	Yes	American College of Veterinary Radiology	Male	30 to 35	Single	No	Good 4	Satisfied 4	A little 2	Not at all 1	Very much 4	Very much 4	Very much 4	Very much 4	Very much 4	Mostly 4	Mostly 4	Mostly 4	Mostly 4	Mostly 4	Well 4	Satisfied 4	Satisfied 4	Satisfied 4	Satisfied 4	Satisfied 4	Satisfied 4	Satisfied 4	Satisfied 4	Satisfied 4	Satisfied 4	Very often 4
205	Yes	American College of Veterinary Anesthesia and Analgesia	Female	30 to 35	Single	No	Neither poor nor good 3	Satisfied 4	A little 2	Not at all 1	A moderate amount 3	A little 2	Slightly 2	A moderate amount 3	A moderate amount 3	A little 2	Mostly 4	Not at all 1	Mostly 4	Moderately 3	Well 4	Neither satisfied nor dissatisfied 3	Dissatisfied 2	Neither satisfied nor dissatisfied 3	Dissatisfied 2	Dissatisfied 2	Neither satisfied nor dissatisfied 3	Satisfied 4	Satisfied 4	Satisfied 4	Satisfied 4	Quite often 3
206	Yes	American College of Veterinary Anesthesia and Analgesia	Male	24 to 29	Single	No	Good 4	Neither satisfied nor dissatisfied 3	A little 2	A little 2	Very much 4	Very much 4	Very much 4	Very much 4	A moderate amount 3	Moderately 3	A little 2	A little 2	Moderately 3	Moderately 3	Neither poor nor well 3	Satisfied 4	Neither satisfied nor dissatisfied 3	Satisfied 4	Satisfied 4	Neither satisfied nor dissatisfied 3	Neither satisfied nor dissatisfied 3	Satisfied 4	Satisfied 4	Neither satisfied nor dissatisfied 3	Very satisfied 5	Seldom 2
207	Yes	American College of Veterinary Anesthesia and Analgesia	Female	42 to 47	Single	No	Poor 2	Dissatisfied 2	A moderate amount 3	A moderate amount 3	A little 2	A moderate amount 3	Slightly 2	Slightly 2	Not at all 1	A little 2	A little 2	Not at all 1	Moderately 3	A little 2	Poor 2	Dissatisfied 2	Dissatisfied 2	Neither satisfied nor dissatisfied 3	Dissatisfied 2	Neither satisfied nor dissatisfied 3	Neither satisfied nor dissatisfied 3	Neither satisfied nor dissatisfied 3	Neither satisfied nor dissatisfied 3	Dissatisfied 2	Satisfied 4	Very often 4
208	Yes	Prefer not to answer	Female	24 to 29	Living as married	No	Neither poor nor good 3	Satisfied 4
209	No
210	No
211	Yes	American College of Veterinary Anesthesia and Analgesia	Male	30 to 35	Married	Yes	Poor 2	Dissatisfied 2	Very much 4	An extreme amount 5	Not at all 1	A little 2	Not at all 1	Slightly 2	Not at all 1	A little 2	Mostly 4	Mostly 4	Completely 5	Not at all 1	Neither poor nor well 3	Dissatisfied 2	Dissatisfied 2	Neither satisfied nor dissatisfied 3	Satisfied 4	Neither satisfied nor dissatisfied 3	Very dissatisfied 1	Satisfied 4	Satisfied 4	Very satisfied 5	Very satisfied 5	Seldom 2
212	Yes	American College of Veterinary Radiology	Female	30 to 35	Single	No	Good 4	Satisfied 4	Not at all 1	Not at all 1	Very much 4	A moderate amount 3	A moderate amount 3	Very much 4	A moderate amount 3	Moderately 3	Mostly 4	Moderately 3	Moderately 3	Moderately 3	Well 4	Dissatisfied 2	Satisfied 4	Neither satisfied nor dissatisfied 3	Satisfied 4	Satisfied 4	Very satisfied 5	Satisfied 4	Satisfied 4	Satisfied 4	Satisfied 4	Quite often 3
213	Yes	American College of Veterinary Anesthesia and Analgesia	Female	30 to 35	Single	No	Good 4	Satisfied 4	A little 2	Not at all 1	An extreme amount 5	An extreme amount 5	A moderate amount 3	Very much 4	A moderate amount 3	Mostly 4	Moderately 3	Not at all 1	Mostly 4	A little 2	Very well 5	Satisfied 4	Satisfied 4	Satisfied 4	Neither satisfied nor dissatisfied 3	Satisfied 4	Satisfied 4	Satisfied 4	Satisfied 4	Satisfied 4	Satisfied 4	Quite often 3
214	Yes	American College of Veterinary Internal Medicine	Male	30 to 35	Married	No	Good 4	Dissatisfied 2	A little 2	Not at all 1	Very much 4	Very much 4	A moderate amount 3	Extremely 5	Very much 4	Not at all 1	Not at all 1	A little 2	Completely 5	A little 2	Well 4	Very dissatisfied 1	Dissatisfied 2	Satisfied 4	Satisfied 4	Satisfied 4	Very dissatisfied 1	Dissatisfied 2	Satisfied 4	Very satisfied 5	Very satisfied 5	Seldom 2
215	Yes	American College of Veterinary Surgeons	Male	24 to 29	Single	No	Poor 2	Very dissatisfied 1	Very much 4	Very much 4	A little 2	A little 2	Slightly 2	A moderate amount 3	A moderate amount 3	A little 2	Moderately 3	A little 2	Moderately 3	A little 2	Poor 2	Neither satisfied nor dissatisfied 3	Dissatisfied 2	Neither satisfied nor dissatisfied 3	Neither satisfied nor dissatisfied 3	Satisfied 4	Satisfied 4	Satisfied 4	Satisfied 4	Very dissatisfied 1	Very dissatisfied 1	Quite often 3
216	No
217	No
218	Yes	American College of Veterinary Surgeons	Female	30 to 35	Living as married	Yes	Neither poor nor good 3	Dissatisfied 2	Very much 4	Very much 4	A moderate amount 3	A little 2	Not at all 1	Very much 4	Very much 4	Not at all 1	A little 2	Not at all 1	Moderately 3	Mostly 4	Very well 5	Very dissatisfied 1	Dissatisfied 2	Satisfied 4	Neither satisfied nor dissatisfied 3	Satisfied 4	Satisfied 4	Satisfied 4	Neither satisfied nor dissatisfied 3	Neither satisfied nor dissatisfied 3	Satisfied 4	Very often 4
219	No
220	Yes
221	Yes	American College of Veterinary Clinical Pharmacology	Female	30 to 35	Married	No	Good 4	Satisfied 4	Not at all 1	A little 2	Very much 4	Very much 4	Very much 4	Very much 4	Very much 4
222	Yes	American College of Veterinary Anesthesia and Analgesia	Male	30 to 35	Single	No	Neither poor nor good 3	Dissatisfied 2	A little 2	A little 2	A little 2	A moderate amount 3	Slightly 2	Slightly 2	Slightly 2	A little 2	A little 2	A little 2	A little 2	Not at all 1	Very poor 1	Very dissatisfied 1	Dissatisfied 2	Dissatisfied 2	Neither satisfied nor dissatisfied 3	Dissatisfied 2	Very dissatisfied 1	Neither satisfied nor dissatisfied 3	Neither satisfied nor dissatisfied 3	Neither satisfied nor dissatisfied 3	Satisfied 4	Quite often 3
223	Yes	American College of Veterinary Radiology	Female	30 to 35	Married	No	Very Good 5	Satisfied 4	Not at all 1	Not at all 1	Very much 4	A moderate amount 3	A moderate amount 3	Extremely 5	Extremely 5	Completely 5	Mostly 4	Completely 5	Mostly 4	Mostly 4	Very well 5	Satisfied 4	Very satisfied 5	Very satisfied 5	Satisfied 4	Satisfied 4	Dissatisfied 2	Very satisfied 5	Very satisfied 5	Satisfied 4	Very satisfied 5	Never 1
224	Yes	American College of Veterinary Pathologists	Female	24 to 29	Single	No	Neither poor nor good 3	Neither satisfied nor dissatisfied 3	A moderate amount 3	A little 2	A moderate amount 3	A little 2	A moderate amount 3	A moderate amount 3	Very much 4	Moderately 3	Mostly 4	Mostly 4	Moderately 3	A little 2	Well 4	Satisfied 4	Dissatisfied 2	Neither satisfied nor dissatisfied 3	Neither satisfied nor dissatisfied 3	Dissatisfied 2	Neither satisfied nor dissatisfied 3	Dissatisfied 2	Neither satisfied nor dissatisfied 3	Neither satisfied nor dissatisfied 3	Neither satisfied nor dissatisfied 3	Quite often 3
225	Yes	American College of Laboratory Animal Medicine	Female	30 to 35	Single	No	Neither poor nor good 3	Dissatisfied 2	A little 2	A little 2	A moderate amount 3	A moderate amount 3	A moderate amount 3	A moderate amount 3	A moderate amount 3	Moderately 3	A little 2	Mostly 4	Completely 5	Mostly 4	Very well 5	Neither satisfied nor dissatisfied 3	Very satisfied 5	Satisfied 4	Satisfied 4	Satisfied 4	Satisfied 4	Very satisfied 5	Satisfied 4	Satisfied 4	Very satisfied 5	Very often 4
226	Yes	American College of Veterinary Internal Medicine	Male	30 to 35	Married	No
227	Yes	American College of Veterinary Pathologists	Female	36 to 41	Married	No	Poor 2	Dissatisfied 2	A little 2	Not at all 1	Not at all 1	A little 2	Not at all 1	Extremely 5	Not at all 1	Not at all 1	A little 2	Completely 5	Mostly 4	Not at all 1	Very well 5	Dissatisfied 2	Very dissatisfied 1	Very dissatisfied 1	Very dissatisfied 1	Very dissatisfied 1	Very dissatisfied 1	Neither satisfied nor dissatisfied 3	Very satisfied 5	Very satisfied 5	Very satisfied 5	Always 5
228	Yes	American College of Veterinary Surgeons	Male	30 to 35	Married	No	Neither poor nor good 3	Dissatisfied 2	A little 2	Not at all 1	Very much 4	Very much 4	A moderate amount 3	Very much 4	A moderate amount 3	Moderately 3	Mostly 4	Mostly 4	Moderately 3	A little 2	Well 4	Dissatisfied 2	Neither satisfied nor dissatisfied 3	Satisfied 4	Neither satisfied nor dissatisfied 3	Satisfied 4	Satisfied 4	Neither satisfied nor dissatisfied 3	Satisfied 4	Satisfied 4	Satisfied 4	Quite often 3
229	No
230	No
231	Yes	American College of Veterinary Emergency & Critical Care	Female	24 to 29	Living as married	No	Poor 2	Dissatisfied 2	A little 2	An extreme amount 5	A moderate amount 3	Very much 4	Slightly 2	Extremely 5	Slightly 2	A little 2	Not at all 1	Not at all 1	Mostly 4	A little 2	Very well 5	Very dissatisfied 1	Neither satisfied nor dissatisfied 3	Neither satisfied nor dissatisfied 3	Dissatisfied 2	Very satisfied 5	Very satisfied 5	Satisfied 4	Satisfied 4	Neither satisfied nor dissatisfied 3	Very satisfied 5	Very often 4
232	No
233	Yes	American College of Veterinary Anesthesia and Analgesia	Female	30 to 35	Single	No	Good 4	Satisfied 4	A little 2	A little 2	A moderate amount 3	A moderate amount 3	A moderate amount 3	Very much 4	A moderate amount 3	A little 2	A little 2	Not at all 1	A little 2	A little 2	Neither poor nor well 3	Dissatisfied 2	Dissatisfied 2	Neither satisfied nor dissatisfied 3	Neither satisfied nor dissatisfied 3	Satisfied 4	Satisfied 4	Very satisfied 5	Satisfied 4	Dissatisfied 2	Very satisfied 5	Seldom 2
234	Yes	American College of Veterinary Surgeons	Female	24 to 29	Single	No	Very Poor 1	Dissatisfied 2	Very much 4	A little 2	A little 2	A little 2	Not at all 1	Slightly 2	A moderate amount 3	Not at all 1	Not at all 1	Not at all 1	Mostly 4	Not at all 1	Well 4	Dissatisfied 2	Dissatisfied 2	Dissatisfied 2	Very dissatisfied 1	Neither satisfied nor dissatisfied 3	Neither satisfied nor dissatisfied 3	Dissatisfied 2	Satisfied 4	Dissatisfied 2	Satisfied 4	Always 5
235	Yes	American College of Veterinary Anesthesia and Analgesia	Female	30 to 35	Single	No	Good 4	Satisfied 4	Not at all 1	Not at all 1	Very much 4	Very much 4	A moderate amount 3	Very much 4	A moderate amount 3	Moderately 3	Mostly 4	Moderately 3	Completely 5	A little 2	Neither poor nor well 3	Satisfied 4	Neither satisfied nor dissatisfied 3	Very satisfied 5	Very satisfied 5	Neither satisfied nor dissatisfied 3	Dissatisfied 2	Satisfied 4	Very satisfied 5	Neither satisfied nor dissatisfied 3	Satisfied 4	Seldom 2
236	No
237	Yes	American College of Veterinary Dermatology	Female	30 to 35	Married	No	Very Poor 1	Dissatisfied 2	Not at all 1	Not at all 1	A little 2	A little 2	Slightly 2	Extremely 5	Extremely 5	Mostly 4	Moderately 3	Moderately 3	Mostly 4	Not at all 1	Very well 5	Neither satisfied nor dissatisfied 3	Dissatisfied 2	Very satisfied 5	Dissatisfied 2	Dissatisfied 2	Very dissatisfied 1	Neither satisfied nor dissatisfied 3	Very satisfied 5	Very satisfied 5	Very satisfied 5	Very often 4
238	Yes	American College of Veterinary Internal Medicine	Female	36 to 41	Single	No	Good 4	Satisfied 4	A little 2	A little 2	A moderate amount 3	A little 2	Slightly 2	Very much 4	Very much 4	A little 2	Moderately 3	Moderately 3	Mostly 4	A little 2	Neither poor nor well 3	Dissatisfied 2	Neither satisfied nor dissatisfied 3	Neither satisfied nor dissatisfied 3	Neither satisfied nor dissatisfied 3	Neither satisfied nor dissatisfied 3	Neither satisfied nor dissatisfied 3	Neither satisfied nor dissatisfied 3	Satisfied 4	Neither satisfied nor dissatisfied 3	Satisfied 4	Seldom 2
239	Yes	American College of Veterinary Internal Medicine	Female	30 to 35	Single	No	Good 4	Dissatisfied 2	Not at all 1	Not at all 1	Very much 4	An extreme amount 5	A moderate amount 3	Very much 4	Extremely 5	Moderately 3	Moderately 3	Completely 5	Mostly 4	A little 2	Very well 5	Dissatisfied 2	Satisfied 4	Neither satisfied nor dissatisfied 3	Satisfied 4	Very dissatisfied 1	Very dissatisfied 1	Neither satisfied nor dissatisfied 3	Neither satisfied nor dissatisfied 3	Dissatisfied 2	Satisfied 4	Quite often 3
240	Yes	American College of Veterinary Anesthesia and Analgesia	Male	30 to 35	Married	No	Good 4	Neither satisfied nor dissatisfied 3	Very much 4	Not at all 1	A moderate amount 3	A moderate amount 3	A moderate amount 3	Very much 4	Very much 4	Moderately 3	Mostly 4	A little 2	Moderately 3	A little 2	Neither poor nor well 3	Neither satisfied nor dissatisfied 3	Satisfied 4	Satisfied 4	Satisfied 4	Neither satisfied nor dissatisfied 3	Dissatisfied 2	Neither satisfied nor dissatisfied 3	Neither satisfied nor dissatisfied 3	Dissatisfied 2	Neither satisfied nor dissatisfied 3	Seldom 2
241	Yes	American College of Veterinary Internal Medicine	Female	24 to 29	Married	No	Good 4	Dissatisfied 2	A little 2	A little 2	A moderate amount 3	Very much 4	Slightly 2	Very much 4	A moderate amount 3	Moderately 3	A little 2	A little 2	Completely 5	A little 2	Well 4	Neither satisfied nor dissatisfied 3	Neither satisfied nor dissatisfied 3	Dissatisfied 2	Dissatisfied 2	Dissatisfied 2	Dissatisfied 2	Satisfied 4	Very satisfied 5	Neither satisfied nor dissatisfied 3	Very satisfied 5	Quite often 3
242	Yes	American College of Veterinary Internal Medicine	Female	30 to 35	Single	No	Poor 2	Dissatisfied 2	Not at all 1	A moderate amount 3	A moderate amount 3	Very much 4	A moderate amount 3	Extremely 5	A moderate amount 3	A little 2	Moderately 3	A little 2	Mostly 4	A little 2	Very well 5	Very dissatisfied 1	Dissatisfied 2	Satisfied 4	Dissatisfied 2	Dissatisfied 2	Dissatisfied 2	Very satisfied 5	Satisfied 4	Satisfied 4	Very satisfied 5	Very often 4
243	No
244	No
245	No
246	No
247	No
248	No
249	Yes	American College of Veterinary Emergency & Critical Care	Female	24 to 29	Married	No	Very Poor 1	Neither satisfied nor dissatisfied 3	A little 2	Not at all 1	A little 2	Not at all 1	A moderate amount 3	Very much 4	A moderate amount 3	Not at all 1	Mostly 4	A little 2	Moderately 3	Not at all 1	Well 4	Dissatisfied 2	Dissatisfied 2	Dissatisfied 2	Dissatisfied 2	Dissatisfied 2	Satisfied 4	Dissatisfied 2	Satisfied 4	Satisfied 4	Satisfied 4	Always 5
250	Yes	American College of Veterinary Anesthesia and Analgesia	Female	30 to 35	Single	Prefer not to answer	Very Poor 1	Very dissatisfied 1	A little 2	Very much 4	Not at all 1	Not at all 1	Slightly 2	Slightly 2	Slightly 2	Not at all 1	Not at all 1	Not at all 1	Mostly 4	Not at all 1	Very poor 1	Very dissatisfied 1	Very dissatisfied 1	Dissatisfied 2	Very dissatisfied 1	Very dissatisfied 1	Very dissatisfied 1	Neither satisfied nor dissatisfied 3	Satisfied 4	Dissatisfied 2	Very satisfied 5	Always 5
251	Yes	American College of Veterinary Radiology	Female	30 to 35	Single	No	Good 4	Satisfied 4	Not at all 1	Not at all 1	An extreme amount 5	An extreme amount 5	Very much 4	Extremely 5	A moderate amount 3	Mostly 4	Mostly 4	Mostly 4	Mostly 4	Mostly 4	Very well 5	Dissatisfied 2	Satisfied 4	Satisfied 4	Dissatisfied 2	Satisfied 4	Very dissatisfied 1	Very satisfied 5	Very dissatisfied 1	Dissatisfied 2	Very satisfied 5	Seldom 2
252	Yes	American College of Veterinary Radiology	Prefer not to answer	24 to 29	Married	No	Poor 2	Dissatisfied 2	A moderate amount 3	A little 2	A little 2	A little 2	Not at all 1	Slightly 2	Slightly 2	Not at all 1	Not at all 1	Not at all 1	Moderately 3	A little 2	Neither poor nor well 3	Very dissatisfied 1	Very dissatisfied 1	Very dissatisfied 1	Very dissatisfied 1	Dissatisfied 2	Neither satisfied nor dissatisfied 3	Neither satisfied nor dissatisfied 3	Dissatisfied 2	Dissatisfied 2	Neither satisfied nor dissatisfied 3	Always 5
253	Yes	American College of Veterinary Anesthesia and Analgesia	Female	30 to 35	Single	No	Good 4	Neither satisfied nor dissatisfied 3	Not at all 1	Not at all 1	A moderate amount 3	A little 2	A moderate amount 3	A moderate amount 3	Very much 4	Moderately 3	A little 2	Moderately 3	Mostly 4	A little 2	Very well 5	Satisfied 4	Satisfied 4	Satisfied 4	Neither satisfied nor dissatisfied 3	Neither satisfied nor dissatisfied 3	Dissatisfied 2	Very satisfied 5	Very satisfied 5	Satisfied 4	Very satisfied 5	Seldom 2
254	Yes	American College of Veterinary Internal Medicine	Female	30 to 35	Living as married	No	Poor 2	Dissatisfied 2	Very much 4	A moderate amount 3	A little 2	A little 2	Slightly 2	Very much 4	A moderate amount 3	A little 2	Moderately 3	A little 2	Moderately 3	A little 2	Neither poor nor well 3	Dissatisfied 2	Dissatisfied 2	Dissatisfied 2	Dissatisfied 2	Dissatisfied 2	Neither satisfied nor dissatisfied 3	Satisfied 4	Satisfied 4	Neither satisfied nor dissatisfied 3	Satisfied 4	Very often 4
255	No
256	No
257	Yes	American College of Veterinary Emergency & Critical Care	Female	30 to 35	Married	No	Good 4	Neither satisfied nor dissatisfied 3	Not at all 1	Not at all 1	An extreme amount 5	Very much 4	Slightly 2	Very much 4	A moderate amount 3	Moderately 3	Moderately 3	Mostly 4	Mostly 4	Moderately 3	Very well 5	Dissatisfied 2	Satisfied 4	Satisfied 4	Satisfied 4	Very satisfied 5	Neither satisfied nor dissatisfied 3	Satisfied 4	Satisfied 4	Satisfied 4	Satisfied 4	Seldom 2
258	Yes	American College of Veterinary Surgeons	Female	30 to 35	Single	No	Good 4	Neither satisfied nor dissatisfied 3	A little 2	Not at all 1	A moderate amount 3	A little 2	A moderate amount 3	Extremely 5	A moderate amount 3	Not at all 1	Not at all 1	A little 2	Moderately 3	A little 2	Very well 5	Dissatisfied 2	Dissatisfied 2	Dissatisfied 2	Dissatisfied 2	Satisfied 4	Dissatisfied 2	Neither satisfied nor dissatisfied 3	Satisfied 4	Neither satisfied nor dissatisfied 3	Satisfied 4	Very often 4
259	Yes	American College of Veterinary Pathologists	Female	24 to 29	Married	No	Neither poor nor good 3	Neither satisfied nor dissatisfied 3	A little 2	Not at all 1	A moderate amount 3	A moderate amount 3	A moderate amount 3	Very much 4	A moderate amount 3	Moderately 3	A little 2	Mostly 4	Completely 5	A little 2	Neither poor nor well 3	Neither satisfied nor dissatisfied 3	Dissatisfied 2	Satisfied 4	Neither satisfied nor dissatisfied 3	Satisfied 4	Satisfied 4	Very satisfied 5	Satisfied 4	Dissatisfied 2	Satisfied 4	Quite often 3
260	No
261	Yes	American College of Veterinary Emergency & Critical Care	Female	30 to 35	Married	No
262	No
263	Yes	American College of Veterinary Anesthesia and Analgesia	Male	30 to 35	Married	No	Good 4	Satisfied 4	A little 2	Not at all 1	A moderate amount 3	A moderate amount 3	Extremely 5	Extremely 5	Slightly 2	Mostly 4	Completely 5	Completely 5	Moderately 3	A little 2	Well 4	Neither satisfied nor dissatisfied 3	Satisfied 4	Satisfied 4	Satisfied 4	Very satisfied 5	Very satisfied 5	Very satisfied 5	Very satisfied 5	Satisfied 4	Very satisfied 5	Very often 4
264	No
265	Yes	American College of Veterinary Anesthesia and Analgesia	Female	30 to 35	Single	No	Neither poor nor good 3	Dissatisfied 2	A little 2	A little 2	A moderate amount 3	A moderate amount 3	A moderate amount 3	Very much 4	A moderate amount 3	A little 2	Moderately 3	Not at all 1	A little 2	A little 2	Neither poor nor well 3	Dissatisfied 2	Neither satisfied nor dissatisfied 3	Neither satisfied nor dissatisfied 3	Neither satisfied nor dissatisfied 3	Dissatisfied 2	Dissatisfied 2	Neither satisfied nor dissatisfied 3	Satisfied 4	Neither satisfied nor dissatisfied 3	Satisfied 4	Always 5
266	Yes	American College of Veterinary Anesthesia and Analgesia	Female	30 to 35	Single	No	Neither poor nor good 3	Satisfied 4	A little 2	Very much 4	A moderate amount 3	A little 2	A moderate amount 3	A moderate amount 3	A moderate amount 3	A little 2	A little 2	Mostly 4	Mostly 4	Moderately 3	Very well 5	Dissatisfied 2	Neither satisfied nor dissatisfied 3	Dissatisfied 2	Neither satisfied nor dissatisfied 3	Satisfied 4	Neither satisfied nor dissatisfied 3	Satisfied 4	Satisfied 4	Satisfied 4	Satisfied 4	Very often 4
267	Yes	American College of Veterinary Internal Medicine	Female	30 to 35	Divorced	No	Poor 2	Dissatisfied 2	Not at all 1	Very much 4	A moderate amount 3	A moderate amount 3	A moderate amount 3	A moderate amount 3	Very much 4	A little 2	A little 2	Moderately 3	Moderately 3	A little 2	Well 4	Neither satisfied nor dissatisfied 3	Neither satisfied nor dissatisfied 3	Neither satisfied nor dissatisfied 3	Dissatisfied 2	Satisfied 4	Dissatisfied 2	Satisfied 4	Very satisfied 5	Satisfied 4	Satisfied 4	Quite often 3
268	Yes	American College of Veterinary Radiology	Female	24 to 29	Single	No	Good 4	Satisfied 4	Not at all 1	A little 2	Very much 4	A moderate amount 3	Slightly 2	Extremely 5	Very much 4	Mostly 4	Mostly 4	Moderately 3	Mostly 4	Moderately 3	Very well 5	Satisfied 4	Neither satisfied nor dissatisfied 3	Satisfied 4	Dissatisfied 2	Satisfied 4	Satisfied 4	Satisfied 4	Very satisfied 5	Very satisfied 5	Very satisfied 5	Quite often 3
269	Yes	American College of Veterinary Pathologists	Female	30 to 35	Married	No	Poor 2	Very dissatisfied 1	A little 2	A little 2	A moderate amount 3	Very much 4	A moderate amount 3	Very much 4	Very much 4	Moderately 3	Not at all 1	A little 2	A little 2	A little 2	Well 4	Dissatisfied 2	Neither satisfied nor dissatisfied 3	Neither satisfied nor dissatisfied 3	Neither satisfied nor dissatisfied 3	Neither satisfied nor dissatisfied 3	Dissatisfied 2	Neither satisfied nor dissatisfied 3	Satisfied 4	Satisfied 4	Satisfied 4	Very often 4
270	Yes	American College of Veterinary Radiology	Female	30 to 35	Married	No	Good 4	Satisfied 4	Not at all 1	A little 2	A moderate amount 3	Very much 4	A moderate amount 3	A moderate amount 3	A moderate amount 3	Mostly 4	Mostly 4	A little 2	Mostly 4	A little 2	Very well 5	Satisfied 4	Satisfied 4	Satisfied 4	Satisfied 4	Satisfied 4	Satisfied 4	Dissatisfied 2	Very satisfied 5	Satisfied 4	Satisfied 4	Quite often 3
271	No
272	Yes	American College of Veterinary Internal Medicine	Female	30 to 35	Living as married	No
273	Yes	American College of Veterinary Radiology	Female	24 to 29	Single	No	Very Good 5	Very satisfied 5	Not at all 1	A little 2	Very much 4	Very much 4	A moderate amount 3	Very much 4	Very much 4	Mostly 4	Mostly 4	Mostly 4	Mostly 4	Mostly 4	Well 4	Dissatisfied 2	Satisfied 4	Satisfied 4	Neither satisfied nor dissatisfied 3	Satisfied 4	Very dissatisfied 1	Satisfied 4	Satisfied 4	Satisfied 4	Satisfied 4	Quite often 3
274	Yes	American College of Veterinary Radiology	Female	30 to 35	Married	No	Good 4	Neither satisfied nor dissatisfied 3	A little 2	Not at all 1	A moderate amount 3	A moderate amount 3	Slightly 2	A moderate amount 3	Slightly 2	A little 2	A little 2	Mostly 4	Completely 5	A little 2	Very well 5	Neither satisfied nor dissatisfied 3	Dissatisfied 2	Satisfied 4	Neither satisfied nor dissatisfied 3	Satisfied 4	Neither satisfied nor dissatisfied 3	Satisfied 4	Satisfied 4	Very satisfied 5	Very satisfied 5	Quite often 3
275	No
276	Yes	American College of Veterinary Radiology	Female	30 to 35	Single	No	Good 4	Satisfied 4	Not at all 1	Not at all 1	A moderate amount 3	A little 2	A moderate amount 3	A moderate amount 3	A moderate amount 3	Moderately 3	Mostly 4	Mostly 4	Moderately 3	Moderately 3	Well 4	Satisfied 4	Satisfied 4	Satisfied 4	Satisfied 4	Satisfied 4	Satisfied 4	Neither satisfied nor dissatisfied 3	Satisfied 4	Satisfied 4	Satisfied 4	Quite often 3
277	Yes	American College of Veterinary Radiology	Male	24 to 29	Single	No	Good 4	Satisfied 4	A little 2	Not at all 1	A moderate amount 3	An extreme amount 5	Very much 4	Extremely 5	Very much 4	A little 2	Mostly 4	Moderately 3	Completely 5	Moderately 3	Very well 5	Very dissatisfied 1	Satisfied 4	Satisfied 4	Very satisfied 5	Neither satisfied nor dissatisfied 3	Dissatisfied 2	Satisfied 4	Satisfied 4	Dissatisfied 2	Satisfied 4	Seldom 2
278	Yes	American College of Theriogenologists	Male	24 to 29	Single	No	Good 4	Dissatisfied 2	Not at all 1	A little 2	A moderate amount 3	A little 2	Slightly 2	Very much 4	Slightly 2	Moderately 3	A little 2	A little 2	Moderately 3	Moderately 3	Well 4	Dissatisfied 2	Dissatisfied 2	Dissatisfied 2	Dissatisfied 2	Dissatisfied 2	Dissatisfied 2	Neither satisfied nor dissatisfied 3	Neither satisfied nor dissatisfied 3	Neither satisfied nor dissatisfied 3	Satisfied 4	Quite often 3
279	No
280	No
281	Yes	American College of Veterinary Internal Medicine	Female	36 to 41	Single	No	Very Poor 1	Dissatisfied 2	Not at all 1	Not at all 1	A little 2	A little 2	Not at all 1	Very much 4	Slightly 2	Not at all 1	Not at all 1	A little 2	A little 2	Not at all 1	Well 4	Dissatisfied 2	Dissatisfied 2	Dissatisfied 2	Very dissatisfied 1	Very dissatisfied 1	Very dissatisfied 1	Very satisfied 5	Very dissatisfied 1	Neither satisfied nor dissatisfied 3	Neither satisfied nor dissatisfied 3	Very often 4
282	Yes	American College of Veterinary Pathologists	Female	30 to 35	Living as married	No	Good 4	Satisfied 4	Not at all 1	Not at all 1	Very much 4	A moderate amount 3	A moderate amount 3	Very much 4	Very much 4	Mostly 4	Mostly 4	A little 2	Mostly 4	A little 2	Well 4	Neither satisfied nor dissatisfied 3	Satisfied 4	Satisfied 4	Neither satisfied nor dissatisfied 3	Satisfied 4	Satisfied 4	Satisfied 4	Satisfied 4	Satisfied 4	Satisfied 4	Quite often 3
283	Yes	American College of Veterinary Surgeons	Male	30 to 35	Married	No	Neither poor nor good 3	Neither satisfied nor dissatisfied 3	A little 2	Not at all 1	A moderate amount 3	Very much 4	Slightly 2	Very much 4	A moderate amount 3	Not at all 1	Moderately 3	Not at all 1	Mostly 4	A little 2	Well 4	Very dissatisfied 1	Neither satisfied nor dissatisfied 3	Satisfied 4	Satisfied 4	Satisfied 4	Dissatisfied 2	Neither satisfied nor dissatisfied 3	Neither satisfied nor dissatisfied 3	Neither satisfied nor dissatisfied 3	Neither satisfied nor dissatisfied 3	Quite often 3
284	Yes	American College of Veterinary Ophthalmologists	Female	30 to 35	Married	No	Neither poor nor good 3	Neither satisfied nor dissatisfied 3	Not at all 1	Not at all 1	A moderate amount 3	Very much 4	A moderate amount 3	A moderate amount 3	Slightly 2	Moderately 3	Mostly 4	A little 2	Moderately 3	A little 2	Well 4	Dissatisfied 2	Neither satisfied nor dissatisfied 3	Neither satisfied nor dissatisfied 3	Neither satisfied nor dissatisfied 3	Satisfied 4	Neither satisfied nor dissatisfied 3	Neither satisfied nor dissatisfied 3	Neither satisfied nor dissatisfied 3	Dissatisfied 2	Satisfied 4	Quite often 3
285	Yes	American College of Theriogenologists	Male	30 to 35	Married	No	Good 4	Neither satisfied nor dissatisfied 3	A little 2	Not at all 1	Very much 4	Very much 4	Slightly 2	A moderate amount 3	A moderate amount 3	Moderately 3	Mostly 4	A little 2	Mostly 4	Moderately 3	Neither poor nor well 3	Neither satisfied nor dissatisfied 3	Dissatisfied 2	Satisfied 4	Satisfied 4	Neither satisfied nor dissatisfied 3	Neither satisfied nor dissatisfied 3	Satisfied 4	Dissatisfied 2	Neither satisfied nor dissatisfied 3	Dissatisfied 2	Quite often 3
286	Yes	American College of Veterinary Anesthesia and Analgesia	Male	30 to 35	Single	No
287	Yes	American College of Veterinary Radiology	Male	36 to 41	Married	No	Very Good 5	Satisfied 4	Not at all 1	Not at all 1	An extreme amount 5	An extreme amount 5	Very much 4	A moderate amount 3	Very much 4	Mostly 4	A little 2	Completely 5	Mostly 4	Mostly 4	Very well 5	Satisfied 4	Satisfied 4	Very satisfied 5	Satisfied 4	Satisfied 4	Satisfied 4	Satisfied 4	Satisfied 4	Very satisfied 5	Very satisfied 5	Seldom 2
288	Yes	American College of Veterinary Ophthalmologists	Male	24 to 29	Single	No	Neither poor nor good 3	Satisfied 4	A little 2	Not at all 1	Very much 4	Very much 4	A moderate amount 3	Very much 4	A moderate amount 3	Moderately 3	Mostly 4	A little 2	Completely 5	Moderately 3	Very well 5	Neither satisfied nor dissatisfied 3	Neither satisfied nor dissatisfied 3	Dissatisfied 2	Neither satisfied nor dissatisfied 3	Neither satisfied nor dissatisfied 3	Dissatisfied 2	Satisfied 4	Satisfied 4	Neither satisfied nor dissatisfied 3	Satisfied 4	Quite often 3
289	Yes	American College of Veterinary Anesthesia and Analgesia	Female	30 to 35	Married	No	Poor 2	Dissatisfied 2	A little 2	Not at all 1	A moderate amount 3	A little 2	Slightly 2	Very much 4	A moderate amount 3	A little 2	A little 2	Moderately 3	Moderately 3	A little 2	Well 4	Dissatisfied 2	Neither satisfied nor dissatisfied 3	Neither satisfied nor dissatisfied 3	Dissatisfied 2	Neither satisfied nor dissatisfied 3	Satisfied 4	Satisfied 4	Satisfied 4	Satisfied 4	Satisfied 4	Very often 4
290	Yes	American College of Veterinary Internal Medicine	Female	30 to 35	Married	No	Good 4	Neither satisfied nor dissatisfied 3	Not at all 1	Not at all 1	A moderate amount 3	Very much 4	Very much 4	Extremely 5	Extremely 5	Mostly 4	Moderately 3	Completely 5	Moderately 3	A little 2	Very well 5	Dissatisfied 2	Neither satisfied nor dissatisfied 3	Neither satisfied nor dissatisfied 3	Neither satisfied nor dissatisfied 3	Dissatisfied 2	Dissatisfied 2	Neither satisfied nor dissatisfied 3	Neither satisfied nor dissatisfied 3	Satisfied 4	Very satisfied 5	Very often 4
291	Yes	American College of Veterinary Ophthalmologists	Female	30 to 35	Married	No	Neither poor nor good 3	Satisfied 4	Not at all 1	A little 2	A moderate amount 3	A little 2	A moderate amount 3	Very much 4	Very much 4	Not at all 1	Mostly 4	Not at all 1	Mostly 4	A little 2	Well 4	Very dissatisfied 1	Very dissatisfied 1	Neither satisfied nor dissatisfied 3	Neither satisfied nor dissatisfied 3	Neither satisfied nor dissatisfied 3	Dissatisfied 2	Satisfied 4	Neither satisfied nor dissatisfied 3	Very satisfied 5	Satisfied 4	Quite often 3
292	Yes	American College of Veterinary Anesthesia and Analgesia	Female	36 to 41	Married	No	Good 4	Neither satisfied nor dissatisfied 3	A little 2	Not at all 1	A moderate amount 3	A moderate amount 3	Slightly 2	Very much 4	A moderate amount 3	Moderately 3	Moderately 3	Moderately 3	Moderately 3	A little 2	Well 4	Dissatisfied 2	Neither satisfied nor dissatisfied 3	Satisfied 4	Neither satisfied nor dissatisfied 3	Neither satisfied nor dissatisfied 3	Dissatisfied 2	Neither satisfied nor dissatisfied 3	Satisfied 4	Neither satisfied nor dissatisfied 3	Very satisfied 5	Quite often 3
293	No
294	Yes	American College of Veterinary Anesthesia and Analgesia	Female	36 to 41	Single	No	Poor 2	Dissatisfied 2	An extreme amount 5	A moderate amount 3	A little 2	A moderate amount 3	Slightly 2	Slightly 2	Slightly 2	Not at all 1	Moderately 3	A little 2	Moderately 3	A little 2	Well 4	Neither satisfied nor dissatisfied 3	Dissatisfied 2	Dissatisfied 2	Neither satisfied nor dissatisfied 3	Very dissatisfied 1	Satisfied 4	Dissatisfied 2	Very satisfied 5	Satisfied 4	Satisfied 4	Very often 4
295	Yes	American College of Veterinary Dermatology	Female	30 to 35	Married	No	Good 4	Neither satisfied nor dissatisfied 3	Not at all 1	A little 2	Very much 4	Very much 4	Slightly 2	Extremely 5	A moderate amount 3	Completely 5	Moderately 3	Mostly 4	Moderately 3	A little 2	Very well 5	Neither satisfied nor dissatisfied 3	Neither satisfied nor dissatisfied 3	Neither satisfied nor dissatisfied 3	Neither satisfied nor dissatisfied 3	Satisfied 4	Dissatisfied 2	Satisfied 4	Very satisfied 5	Neither satisfied nor dissatisfied 3	Satisfied 4	Quite often 3
296	Yes	American College of Laboratory Animal Medicine	Female	30 to 35	Married	No	Very Good 5	Satisfied 4	Not at all 1	A little 2	Very much 4	Very much 4	A moderate amount 3	Extremely 5	Very much 4	Moderately 3	Moderately 3	Moderately 3	Completely 5	Moderately 3	Very well 5	Neither satisfied nor dissatisfied 3	Satisfied 4	Satisfied 4	Dissatisfied 2	Satisfied 4	Dissatisfied 2	Very dissatisfied 1	Satisfied 4	Very satisfied 5	Very satisfied 5	Seldom 2
297	No
298	Yes	American College of Laboratory Animal Medicine	Female	30 to 35	Single	No	Good 4	Dissatisfied 2	A little 2	A little 2	Very much 4	Very much 4	A moderate amount 3	A moderate amount 3	Very much 4	Mostly 4	Moderately 3	Completely 5	Moderately 3	A little 2	Well 4	Neither satisfied nor dissatisfied 3	Neither satisfied nor dissatisfied 3	Satisfied 4	Neither satisfied nor dissatisfied 3	Very satisfied 5	Very satisfied 5	Satisfied 4	Very satisfied 5	Neither satisfied nor dissatisfied 3	Satisfied 4	Quite often 3
299	Yes	American Veterinary Dental College	Female	30 to 35	Living as married	No	Poor 2	Dissatisfied 2	Not at all 1	Not at all 1	A little 2	Very much 4	Slightly 2	Extremely 5	Very much 4	A little 2	Moderately 3	Completely 5	Moderately 3	A little 2	Very well 5	Dissatisfied 2	Dissatisfied 2	Very dissatisfied 1	Dissatisfied 2	Satisfied 4	Satisfied 4	Neither satisfied nor dissatisfied 3	Very satisfied 5	Satisfied 4	Very satisfied 5	Very often 4
300	Yes
301	No
302	Yes	American College of Veterinary Radiology	Female	36 to 41	Living as married	No	Good 4	Neither satisfied nor dissatisfied 3	A little 2	A moderate amount 3	A moderate amount 3	A moderate amount 3	A moderate amount 3	Very much 4	Very much 4	Mostly 4	Mostly 4	Mostly 4	Completely 5	Moderately 3	Very well 5	Satisfied 4	Satisfied 4	Satisfied 4	Satisfied 4	Very satisfied 5	Dissatisfied 2	Very satisfied 5	Neither satisfied nor dissatisfied 3	Very satisfied 5	Satisfied 4	Seldom 2
303	Yes	American College of Veterinary Anesthesia and Analgesia	Male	30 to 35	Married	No	Very Good 5	Satisfied 4	A little 2	Not at all 1	Very much 4	Very much 4	A moderate amount 3	Extremely 5	Very much 4	Moderately 3	Moderately 3	Completely 5	Completely 5	A little 2	Very well 5	Neither satisfied nor dissatisfied 3	Satisfied 4	Satisfied 4	Satisfied 4	Very satisfied 5	Satisfied 4	Very satisfied 5	Very satisfied 5	Very satisfied 5	Very satisfied 5	Quite often 3
304	No
305	Yes	American College of Laboratory Animal Medicine	Female	30 to 35	Married	No	Good 4	Neither satisfied nor dissatisfied 3	A little 2	A little 2	Very much 4	An extreme amount 5	Very much 4	Extremely 5	Very much 4	Mostly 4	Moderately 3	Moderately 3	Completely 5	Mostly 4	Very well 5	Satisfied 4	Very satisfied 5	Satisfied 4	Satisfied 4	Satisfied 4	Satisfied 4	Satisfied 4	Satisfied 4	Very satisfied 5	Very satisfied 5	Seldom 2
306	Yes	American College of Laboratory Animal Medicine	Female	36 to 41	Single	No	Poor 2	Dissatisfied 2	A moderate amount 3	A moderate amount 3	A little 2	A little 2	Not at all 1	A moderate amount 3	A moderate amount 3	Not at all 1	A little 2	Moderately 3	Mostly 4	A little 2	Neither poor nor well 3	Dissatisfied 2	Dissatisfied 2	Dissatisfied 2	Neither satisfied nor dissatisfied 3	Dissatisfied 2	Very dissatisfied 1	Dissatisfied 2	Satisfied 4	Neither satisfied nor dissatisfied 3	Neither satisfied nor dissatisfied 3	Always 5
307	Yes	American College of Veterinary Internal Medicine	Female	24 to 29	Single	No	Neither poor nor good 3	Dissatisfied 2	Not at all 1	Very much 4	A moderate amount 3	A moderate amount 3	Slightly 2	Very much 4	A moderate amount 3	A little 2	Not at all 1	Not at all 1	Moderately 3	A little 2	Well 4	Dissatisfied 2	Dissatisfied 2	Dissatisfied 2	Very dissatisfied 1	Neither satisfied nor dissatisfied 3	Very dissatisfied 1	Satisfied 4	Satisfied 4	Satisfied 4	Satisfied 4	Always 5
308	Yes	American College of Veterinary Surgeons	Female	30 to 35	Single	Yes	Poor 2	Dissatisfied 2	Not at all 1	Not at all 1	A little 2	A little 2	Slightly 2	A moderate amount 3	Slightly 2	Not at all 1	Not at all 1	Mostly 4	A little 2	A little 2	Neither poor nor well 3	Dissatisfied 2	Dissatisfied 2	Very dissatisfied 1	Dissatisfied 2	Very dissatisfied 1	Very dissatisfied 1	Dissatisfied 2	Very satisfied 5	Dissatisfied 2	Very satisfied 5	Always 5
309	Yes	American College of Laboratory Animal Medicine	Female	30 to 35	Single	No	Good 4	Satisfied 4	A moderate amount 3	Very much 4	A moderate amount 3	Very much 4	A moderate amount 3	A moderate amount 3	Very much 4	Mostly 4	Mostly 4	A little 2	Moderately 3	Mostly 4	Well 4	Satisfied 4	Neither satisfied nor dissatisfied 3	Dissatisfied 2	Neither satisfied nor dissatisfied 3	Neither satisfied nor dissatisfied 3	Very dissatisfied 1	Satisfied 4	Satisfied 4	Satisfied 4	Satisfied 4	Very often 4
310	Yes	American College of Veterinary Anesthesia and Analgesia	Male	24 to 29	Single	No	Good 4	Satisfied 4	A little 2	Not at all 1	A moderate amount 3	A moderate amount 3	Slightly 2	Very much 4	Very much 4	A little 2	Moderately 3	A little 2	Mostly 4	A little 2	Well 4	Dissatisfied 2	Neither satisfied nor dissatisfied 3	Satisfied 4	Neither satisfied nor dissatisfied 3	Dissatisfied 2	Dissatisfied 2	Satisfied 4	Satisfied 4	Dissatisfied 2	Very satisfied 5	Quite often 3
311	Yes	American College of Veterinary Radiology	Female	48 to 53	Married	No	Good 4	Satisfied 4	A little 2	A little 2	Very much 4	Very much 4	A moderate amount 3	Very much 4	Slightly 2	Moderately 3	Mostly 4	Not at all 1	Mostly 4	A little 2	Neither poor nor well 3	Dissatisfied 2	Neither satisfied nor dissatisfied 3	Satisfied 4	Satisfied 4	Neither satisfied nor dissatisfied 3	Dissatisfied 2	Satisfied 4	Satisfied 4	Satisfied 4	Satisfied 4	Quite often 3
312	Yes	American College of Veterinary Emergency & Critical Care	Female	30 to 35	Married	Yes	Poor 2	Dissatisfied 2	Not at all 1	A little 2	Not at all 1	A little 2	Slightly 2	Slightly 2	Not at all 1	Not at all 1	A little 2	Not at all 1	A little 2	Not at all 1	Very well 5	Very dissatisfied 1	Dissatisfied 2	Neither satisfied nor dissatisfied 3	Dissatisfied 2	Satisfied 4	Dissatisfied 2	Very satisfied 5	Satisfied 4	Dissatisfied 2	Satisfied 4	Always 5
313	Yes	American College of Veterinary Emergency & Critical Care	Female	30 to 35	Living as married	No	Poor 2	Dissatisfied 2	A little 2	A little 2	A moderate amount 3	A moderate amount 3	A moderate amount 3	Extremely 5	Slightly 2	A little 2	Not at all 1	Not at all 1	Moderately 3	A little 2	Well 4	Very dissatisfied 1	Neither satisfied nor dissatisfied 3	Neither satisfied nor dissatisfied 3	Neither satisfied nor dissatisfied 3	Very satisfied 5	Very satisfied 5	Very satisfied 5	Very satisfied 5	Satisfied 4	Satisfied 4	Very often 4
314	Yes	American College of Veterinary Emergency & Critical Care	Female	24 to 29	Single	No	Neither poor nor good 3	Neither satisfied nor dissatisfied 3	A little 2	A little 2	A moderate amount 3	Very much 4	A moderate amount 3	Very much 4	A moderate amount 3	Moderately 3	A little 2	Not at all 1	Moderately 3	A little 2	Well 4	Neither satisfied nor dissatisfied 3	Satisfied 4	Neither satisfied nor dissatisfied 3	Satisfied 4	Neither satisfied nor dissatisfied 3	Neither satisfied nor dissatisfied 3	Satisfied 4	Satisfied 4	Neither satisfied nor dissatisfied 3	Satisfied 4	Quite often 3
315	Yes	American College of Veterinary Emergency & Critical Care	Female	24 to 29	Single	No	Neither poor nor good 3	Satisfied 4	Very much 4	A little 2	An extreme amount 5	A moderate amount 3	A moderate amount 3	Very much 4	Very much 4	Moderately 3	A little 2	A little 2	Moderately 3	A little 2	Very well 5	Dissatisfied 2	Neither satisfied nor dissatisfied 3	Neither satisfied nor dissatisfied 3	Dissatisfied 2	Satisfied 4	Neither satisfied nor dissatisfied 3	Satisfied 4	Very satisfied 5	Very satisfied 5	Very satisfied 5	Quite often 3
316	Yes
317	Yes	American College of Veterinary Emergency & Critical Care	Female	24 to 29	Single	No	Good 4	Satisfied 4	A moderate amount 3	A little 2	A moderate amount 3	Very much 4	A moderate amount 3	Extremely 5	Very much 4	Moderately 3	Mostly 4	Completely 5	Mostly 4	Moderately 3	Very well 5	Dissatisfied 2	Neither satisfied nor dissatisfied 3	Neither satisfied nor dissatisfied 3	Neither satisfied nor dissatisfied 3	Dissatisfied 2	Very dissatisfied 1	Neither satisfied nor dissatisfied 3	Satisfied 4	Satisfied 4	Very satisfied 5	Seldom 2
318	Yes	American College of Veterinary Emergency & Critical Care	Female	24 to 29	Living as married	No	Poor 2	Dissatisfied 2	Not at all 1	Not at all 1	A little 2	A little 2	Not at all 1	A moderate amount 3	Very much 4	Not at all 1	A little 2	Completely 5	Mostly 4	A little 2	Poor 2	Dissatisfied 2	Dissatisfied 2	Dissatisfied 2	Dissatisfied 2	Neither satisfied nor dissatisfied 3	Neither satisfied nor dissatisfied 3	Dissatisfied 2	Satisfied 4	Neither satisfied nor dissatisfied 3	Neither satisfied nor dissatisfied 3	Very often 4
319	Yes	American College of Veterinary Emergency & Critical Care	Female	30 to 35	Single	No	Neither poor nor good 3	Satisfied 4	Not at all 1	Not at all 1	A moderate amount 3	A moderate amount 3	A moderate amount 3	Very much 4	A moderate amount 3	Moderately 3	Mostly 4	A little 2	Moderately 3	A little 2	Very well 5	Dissatisfied 2	Neither satisfied nor dissatisfied 3	Neither satisfied nor dissatisfied 3	Neither satisfied nor dissatisfied 3	Satisfied 4	Neither satisfied nor dissatisfied 3	Neither satisfied nor dissatisfied 3	Satisfied 4	Satisfied 4	Very satisfied 5	Quite often 3
320	Yes	American College of Veterinary Emergency & Critical Care	Female	24 to 29	Single	No	Poor 2	Dissatisfied 2	A little 2	A little 2	A little 2	A little 2	A moderate amount 3	A moderate amount 3	Slightly 2	A little 2	A little 2	A little 2	Moderately 3	Not at all 1	Neither poor nor well 3	Very dissatisfied 1	Neither satisfied nor dissatisfied 3	Neither satisfied nor dissatisfied 3	Very dissatisfied 1	Dissatisfied 2	Very dissatisfied 1	Dissatisfied 2	Neither satisfied nor dissatisfied 3	Neither satisfied nor dissatisfied 3	Neither satisfied nor dissatisfied 3	Always 5
321	Yes	American College of Veterinary Emergency & Critical Care	Female	30 to 35	Married	No	Good 4	Neither satisfied nor dissatisfied 3	Not at all 1	Not at all 1	Very much 4	A moderate amount 3	Very much 4	Very much 4	A moderate amount 3	Mostly 4	Not at all 1	Mostly 4	Mostly 4	Moderately 3	Very well 5	Dissatisfied 2	Satisfied 4	Satisfied 4	Satisfied 4	Very satisfied 5	Neither satisfied nor dissatisfied 3	Satisfied 4	Very satisfied 5	Satisfied 4	Very satisfied 5	Quite often 3
322	Yes	American College of Veterinary Emergency & Critical Care	Female	30 to 35	Single	No	Poor 2	Dissatisfied 2	Not at all 1	Very much 4	A moderate amount 3	A moderate amount 3	Not at all 1	Slightly 2	Very much 4	Not at all 1	Moderately 3	Not at all 1	Moderately 3	A little 2	Well 4	Very dissatisfied 1	Dissatisfied 2	Dissatisfied 2	Neither satisfied nor dissatisfied 3	Satisfied 4	Satisfied 4	Satisfied 4	Satisfied 4	Satisfied 4	Satisfied 4	Always 5
323	Yes	American College of Veterinary Emergency & Critical Care	Female	24 to 29	Living as married	No	Neither poor nor good 3	Neither satisfied nor dissatisfied 3	A little 2	A moderate amount 3	A little 2	A little 2	A moderate amount 3	A moderate amount 3	A moderate amount 3	A little 2	Not at all 1	Mostly 4	Mostly 4	A little 2	Well 4	Dissatisfied 2	Neither satisfied nor dissatisfied 3	Neither satisfied nor dissatisfied 3	Very dissatisfied 1	Dissatisfied 2	Very dissatisfied 1	Dissatisfied 2	Dissatisfied 2	Dissatisfied 2	Very satisfied 5	Very often 4
324	Yes	American College of Veterinary Emergency & Critical Care	Male	24 to 29	Single	No	Neither poor nor good 3	Dissatisfied 2	A moderate amount 3	A little 2	A moderate amount 3	A little 2	Slightly 2	Very much 4	A moderate amount 3	A little 2	Not at all 1	A little 2	A little 2	A little 2	Neither poor nor well 3	Dissatisfied 2	Dissatisfied 2	Neither satisfied nor dissatisfied 3	Neither satisfied nor dissatisfied 3	Neither satisfied nor dissatisfied 3	Neither satisfied nor dissatisfied 3	Neither satisfied nor dissatisfied 3	Satisfied 4	Neither satisfied nor dissatisfied 3	Satisfied 4	Quite often 3
325	Yes	American College of Veterinary Emergency & Critical Care	Male	30 to 35	Married	No	Poor 2	Dissatisfied 2	Not at all 1	Not at all 1	A moderate amount 3	Very much 4	Slightly 2	Very much 4	Slightly 2	A little 2	A little 2	A little 2	A little 2	Not at all 1	Neither poor nor well 3	Very dissatisfied 1	Dissatisfied 2	Dissatisfied 2	Dissatisfied 2	Dissatisfied 2	Dissatisfied 2	Satisfied 4	Satisfied 4	Dissatisfied 2	Neither satisfied nor dissatisfied 3	Very often 4
326	Yes	American College of Veterinary Emergency & Critical Care	Male	30 to 35	Married	No	Good 4	Satisfied 4	Not at all 1	Not at all 1	A moderate amount 3	A moderate amount 3	A moderate amount 3	A moderate amount 3	A moderate amount 3
327	Yes	American College of Veterinary Emergency & Critical Care	Female	30 to 35	Single	No	Poor 2	Dissatisfied 2	A moderate amount 3	A moderate amount 3	A moderate amount 3	A little 2	A moderate amount 3	Extremely 5	Slightly 2	Moderately 3	A little 2	Mostly 4	Moderately 3	A little 2	Well 4	Very dissatisfied 1	Neither satisfied nor dissatisfied 3	Very dissatisfied 1	Satisfied 4	Dissatisfied 2	Very dissatisfied 1	Satisfied 4	Satisfied 4	Satisfied 4	Satisfied 4	Very often 4
328	Yes	American College of Veterinary Emergency & Critical Care	Male	36 to 41	Married	No	Good 4	Dissatisfied 2	A moderate amount 3	Not at all 1	A moderate amount 3	Very much 4	A moderate amount 3	Very much 4	Very much 4	Mostly 4	A little 2	Mostly 4	Mostly 4	A little 2	Well 4	Neither satisfied nor dissatisfied 3	Neither satisfied nor dissatisfied 3	Neither satisfied nor dissatisfied 3	Dissatisfied 2	Satisfied 4	Satisfied 4	Satisfied 4	Satisfied 4	Neither satisfied nor dissatisfied 3	Very satisfied 5	Quite often 3
329	Yes	American College of Veterinary Emergency & Critical Care	Male	24 to 29	Single	No	Poor 2	Satisfied 4	Not at all 1	A little 2	A moderate amount 3	A moderate amount 3	Extremely 5	Extremely 5	A moderate amount 3	Not at all 1	Completely 5	Not at all 1	Completely 5	Not at all 1	Very well 5	Very dissatisfied 1	Very dissatisfied 1	Neither satisfied nor dissatisfied 3	Very satisfied 5	Very dissatisfied 1	Very dissatisfied 1	Very dissatisfied 1	Neither satisfied nor dissatisfied 3	Very dissatisfied 1	Satisfied 4	Quite often 3
330	Yes	American College of Veterinary Emergency & Critical Care	Female	36 to 41	Single	No	Poor 2	Neither satisfied nor dissatisfied 3	Not at all 1	A little 2	Not at all 1	A little 2	Slightly 2	A moderate amount 3	A moderate amount 3	A little 2	Mostly 4	Moderately 3	Mostly 4	A little 2	Very well 5	Neither satisfied nor dissatisfied 3	Neither satisfied nor dissatisfied 3	Dissatisfied 2	Neither satisfied nor dissatisfied 3	Dissatisfied 2	Very dissatisfied 1	Satisfied 4	Satisfied 4	Neither satisfied nor dissatisfied 3	Satisfied 4	Very often 4
331	No
332	Yes	American College of Veterinary Emergency & Critical Care	Female	42 to 47	Single	Prefer not to answer	Poor 2	Very dissatisfied 1	A little 2	A moderate amount 3	A little 2	A little 2	A moderate amount 3	Very much 4	A moderate amount 3	A little 2	Not at all 1	Moderately 3	Mostly 4	A little 2	Well 4	Very dissatisfied 1	Dissatisfied 2	Dissatisfied 2	Dissatisfied 2	Very dissatisfied 1	Very dissatisfied 1	Satisfied 4	Neither satisfied nor dissatisfied 3	Satisfied 4	Neither satisfied nor dissatisfied 3	Very often 4
333	Yes	American College of Veterinary Emergency & Critical Care	Female	24 to 29	Married	No	Neither poor nor good 3	Dissatisfied 2
334	Yes	American College of Veterinary Emergency & Critical Care	Female	30 to 35	Single	No	Good 4	Satisfied 4	A little 2	A little 2	An extreme amount 5	An extreme amount 5	Very much 4	Very much 4	Very much 4	Moderately 3	Mostly 4	Completely 5	Mostly 4	Moderately 3	Very well 5	Satisfied 4	Satisfied 4	Satisfied 4	Very satisfied 5	Satisfied 4	Dissatisfied 2	Satisfied 4	Satisfied 4	Satisfied 4	Very satisfied 5	Quite often 3
335	Yes	American College of Veterinary Emergency & Critical Care	Female	30 to 35	Married	No	Good 4	Very satisfied 5	Not at all 1	Not at all 1	Very much 4	Very much 4	Very much 4	Extremely 5	Very much 4	Mostly 4	A little 2	A little 2	A little 2	Moderately 3	Very well 5	Neither satisfied nor dissatisfied 3	Neither satisfied nor dissatisfied 3	Neither satisfied nor dissatisfied 3	Satisfied 4	Very satisfied 5	Very satisfied 5	Very satisfied 5	Very satisfied 5	Very satisfied 5	Satisfied 4	Seldom 2
336	Yes	American College of Veterinary Emergency & Critical Care	Female	30 to 35	Single	No	Poor 2	Dissatisfied 2	A moderate amount 3	A little 2	A little 2	A little 2	Slightly 2	A moderate amount 3	A moderate amount 3	A little 2	A little 2	Moderately 3	Moderately 3	A little 2	Neither poor nor well 3	Dissatisfied 2	Neither satisfied nor dissatisfied 3	Neither satisfied nor dissatisfied 3	Dissatisfied 2	Dissatisfied 2	Dissatisfied 2	Neither satisfied nor dissatisfied 3	Neither satisfied nor dissatisfied 3	Neither satisfied nor dissatisfied 3	Satisfied 4	Very often 4
337	Yes	American College of Veterinary Emergency & Critical Care	Female	24 to 29	Single	No	Good 4	Neither satisfied nor dissatisfied 3	Not at all 1	A little 2	A little 2	A moderate amount 3	A moderate amount 3	A moderate amount 3	A moderate amount 3	A little 2	Not at all 1	A little 2	Moderately 3	A little 2	Well 4	Neither satisfied nor dissatisfied 3	Neither satisfied nor dissatisfied 3	Neither satisfied nor dissatisfied 3	Very dissatisfied 1	Satisfied 4	Satisfied 4	Neither satisfied nor dissatisfied 3	Dissatisfied 2	Dissatisfied 2	Neither satisfied nor dissatisfied 3	Always 5
338	Yes	American College of Veterinary Emergency & Critical Care	Male	30 to 35	Single	No	Neither poor nor good 3	Dissatisfied 2	Not at all 1	Not at all 1	A little 2	Very much 4	Slightly 2	A moderate amount 3	A moderate amount 3	A little 2	A little 2	Moderately 3	Moderately 3	A little 2	Neither poor nor well 3	Dissatisfied 2	Dissatisfied 2	Satisfied 4	Neither satisfied nor dissatisfied 3	Neither satisfied nor dissatisfied 3	Very dissatisfied 1	Satisfied 4	Neither satisfied nor dissatisfied 3	Dissatisfied 2	Neither satisfied nor dissatisfied 3	Quite often 3
339	Yes	American College of Veterinary Emergency & Critical Care	Female	30 to 35	Single	No	Poor 2	Dissatisfied 2	Not at all 1	Not at all 1	A little 2	A little 2	Slightly 2	Very much 4	A moderate amount 3	Not at all 1	Not at all 1	Not at all 1	A little 2	Not at all 1	Well 4	Very dissatisfied 1	Very dissatisfied 1	Very dissatisfied 1	Very dissatisfied 1	Very dissatisfied 1	Very dissatisfied 1	Neither satisfied nor dissatisfied 3	Dissatisfied 2	Dissatisfied 2	Satisfied 4	Very often 4
340	Yes	American College of Veterinary Emergency & Critical Care	Female	30 to 35	Single	No	Poor 2	Dissatisfied 2	Not at all 1	Not at all 1	A moderate amount 3	A moderate amount 3	A moderate amount 3	Very much 4	Slightly 2	Not at all 1	A little 2	Not at all 1	Moderately 3	A little 2	Very well 5	Dissatisfied 2	Satisfied 4	Neither satisfied nor dissatisfied 3	Satisfied 4	Dissatisfied 2	Very satisfied 5	Satisfied 4	Satisfied 4	Satisfied 4	Satisfied 4	Very often 4
341	Yes	American College of Veterinary Emergency & Critical Care	Female	24 to 29	Married	No	Poor 2	Dissatisfied 2	A little 2	A little 2	A little 2	Not at all 1	A moderate amount 3	Very much 4	Slightly 2	Mostly 4	Not at all 1	Not at all 1	Mostly 4	Not at all 1	Very well 5	Dissatisfied 2	Neither satisfied nor dissatisfied 3	Satisfied 4	Very dissatisfied 1	Dissatisfied 2	Satisfied 4	Satisfied 4	Satisfied 4	Dissatisfied 2	Satisfied 4	Very often 4
342	Yes	American College of Veterinary Emergency & Critical Care	Female	24 to 29	Single	No	Very Poor 1	Dissatisfied 2	A little 2	Not at all 1	A moderate amount 3	A little 2	Not at all 1	A moderate amount 3	Not at all 1	A little 2	A little 2	A little 2	Moderately 3	Not at all 1	Well 4	Dissatisfied 2	Dissatisfied 2	Very dissatisfied 1	Very dissatisfied 1	Very dissatisfied 1	Very dissatisfied 1	Dissatisfied 2	Dissatisfied 2	Dissatisfied 2	Dissatisfied 2	Always 5
343	Yes	American College of Veterinary Emergency & Critical Care	Female	30 to 35	Married	No	Poor 2	Dissatisfied 2	A little 2	A little 2	A little 2	A moderate amount 3	A moderate amount 3	Very much 4	Very much 4	A little 2	A little 2	Mostly 4	Moderately 3	Not at all 1	Well 4	Neither satisfied nor dissatisfied 3	Dissatisfied 2	Satisfied 4	Dissatisfied 2	Neither satisfied nor dissatisfied 3	Very dissatisfied 1	Satisfied 4	Dissatisfied 2	Dissatisfied 2	Satisfied 4	Seldom 2
344	No
345	Yes	American College of Veterinary Emergency & Critical Care	Female	24 to 29	Single	No	Poor 2	Neither satisfied nor dissatisfied 3	Not at all 1	Not at all 1	A moderate amount 3	Very much 4	A moderate amount 3	Very much 4	A moderate amount 3	Moderately 3	A little 2	A little 2	Mostly 4	A little 2	Well 4	Dissatisfied 2	Dissatisfied 2	Satisfied 4	Satisfied 4	Very dissatisfied 1	Very dissatisfied 1	Neither satisfied nor dissatisfied 3	Satisfied 4	Satisfied 4	Satisfied 4	Very often 4
346	No
347	Yes	American College of Veterinary Emergency & Critical Care	Female	36 to 41	Married	No	Poor 2	Dissatisfied 2	A moderate amount 3	A little 2	A little 2	A little 2	Slightly 2	Slightly 2	A moderate amount 3	Not at all 1	Moderately 3	Moderately 3	A little 2	Not at all 1	Neither poor nor well 3	Dissatisfied 2	Dissatisfied 2	Very dissatisfied 1	Very dissatisfied 1	Satisfied 4	Neither satisfied nor dissatisfied 3	Satisfied 4	Dissatisfied 2	Dissatisfied 2	Neither satisfied nor dissatisfied 3	Very often 4
348	Yes	American College of Veterinary Emergency & Critical Care	Female	24 to 29	Single	No	Neither poor nor good 3	Dissatisfied 2	A little 2	A little 2	A moderate amount 3	A moderate amount 3	Slightly 2	Very much 4	Slightly 2	A little 2	A little 2	A little 2	Mostly 4	A little 2	Well 4	Neither satisfied nor dissatisfied 3	Dissatisfied 2	Satisfied 4	Neither satisfied nor dissatisfied 3	Dissatisfied 2	Dissatisfied 2	Neither satisfied nor dissatisfied 3	Neither satisfied nor dissatisfied 3	Neither satisfied nor dissatisfied 3	Very satisfied 5	Quite often 3
349	Yes	American College of Veterinary Emergency & Critical Care	Female	30 to 35	Married	No	Poor 2	Very dissatisfied 1	A little 2	A little 2	A little 2	A little 2	Not at all 1	Slightly 2	Not at all 1	Not at all 1	Not at all 1	Not at all 1	A little 2	Not at all 1	Well 4	Very dissatisfied 1	Dissatisfied 2	Dissatisfied 2	Very dissatisfied 1	Dissatisfied 2	Very dissatisfied 1	Neither satisfied nor dissatisfied 3	Dissatisfied 2	Very dissatisfied 1	Satisfied 4	Very often 4
350	Yes	American College of Veterinary Emergency & Critical Care	Female	30 to 35	Single	No	Neither poor nor good 3	Neither satisfied nor dissatisfied 3	A little 2	Not at all 1	A moderate amount 3	A moderate amount 3	Very much 4	Extremely 5	A moderate amount 3	A little 2	Moderately 3	A little 2	Mostly 4	A little 2	Well 4	Dissatisfied 2	Neither satisfied nor dissatisfied 3	Dissatisfied 2	Neither satisfied nor dissatisfied 3	Dissatisfied 2	Dissatisfied 2	Neither satisfied nor dissatisfied 3	Neither satisfied nor dissatisfied 3	Neither satisfied nor dissatisfied 3	Satisfied 4	Very often 4
351	Yes	American College of Veterinary Emergency & Critical Care	Female	30 to 35	Married	No	Neither poor nor good 3	Dissatisfied 2	A little 2	A little 2	A moderate amount 3	Very much 4	Not at all 1	Very much 4	A moderate amount 3	Not at all 1	A little 2	A little 2	A little 2	A little 2	Very well 5	Very dissatisfied 1	Dissatisfied 2	Neither satisfied nor dissatisfied 3	Dissatisfied 2	Very satisfied 5	Satisfied 4	Very satisfied 5	Very satisfied 5	Neither satisfied nor dissatisfied 3	Very satisfied 5	Quite often 3
352	No
353	Yes	American College of Veterinary Emergency & Critical Care	Female	36 to 41	Single	No	Good 4	Satisfied 4	A moderate amount 3	A moderate amount 3	A little 2	A little 2	A moderate amount 3	A moderate amount 3	Slightly 2	Moderately 3	A little 2	Mostly 4	Moderately 3	Moderately 3	Well 4	Satisfied 4	Neither satisfied nor dissatisfied 3	Neither satisfied nor dissatisfied 3	Dissatisfied 2	Neither satisfied nor dissatisfied 3	Very dissatisfied 1	Satisfied 4	Satisfied 4	Neither satisfied nor dissatisfied 3	Satisfied 4	Quite often 3
354	No
355	Yes	American College of Veterinary Emergency & Critical Care	Male	30 to 35	Married	No	Neither poor nor good 3	Dissatisfied 2	A moderate amount 3	A little 2	A little 2	A little 2	Slightly 2	A moderate amount 3	A moderate amount 3	A little 2	A little 2	Moderately 3	Moderately 3	A little 2	Well 4	Neither satisfied nor dissatisfied 3	Dissatisfied 2	Neither satisfied nor dissatisfied 3	Neither satisfied nor dissatisfied 3	Dissatisfied 2	Very dissatisfied 1	Very satisfied 5	Satisfied 4	Satisfied 4	Satisfied 4	Very often 4
356	No
357	Yes	American College of Laboratory Animal Medicine	Female	30 to 35	Married	No	Neither poor nor good 3	Satisfied 4	A moderate amount 3	A moderate amount 3	A little 2	A moderate amount 3	Slightly 2	Extremely 5	Very much 4	A little 2	Completely 5	Completely 5	Moderately 3	A little 2	Poor 2	Neither satisfied nor dissatisfied 3	Dissatisfied 2	Dissatisfied 2	Dissatisfied 2	Neither satisfied nor dissatisfied 3	Satisfied 4	Neither satisfied nor dissatisfied 3	Very satisfied 5	Dissatisfied 2	Satisfied 4	Very often 4
358	Yes	American College of Veterinary Emergency & Critical Care	Female	24 to 29	Single	No	Poor 2	Dissatisfied 2	A little 2	A little 2	A moderate amount 3	Very much 4	A moderate amount 3	Extremely 5	Not at all 1	Moderately 3	Not at all 1	Not at all 1	A little 2	A little 2	Neither poor nor well 3	Dissatisfied 2	Very dissatisfied 1	Dissatisfied 2	Dissatisfied 2	Satisfied 4	Neither satisfied nor dissatisfied 3	Satisfied 4	Neither satisfied nor dissatisfied 3	Neither satisfied nor dissatisfied 3	Satisfied 4	Quite often 3
359	Yes	American College of Veterinary Emergency & Critical Care	Male	30 to 35	Single	No	Good 4	Neither satisfied nor dissatisfied 3	Not at all 1	Not at all 1	A moderate amount 3	A moderate amount 3	A moderate amount 3	Extremely 5	A moderate amount 3	A little 2	A little 2	A little 2	Completely 5	Moderately 3	Very well 5	Dissatisfied 2	Satisfied 4	Satisfied 4	Satisfied 4	Neither satisfied nor dissatisfied 3	Dissatisfied 2	Satisfied 4	Dissatisfied 2	Dissatisfied 2	Dissatisfied 2	Seldom 2
360	Yes	American College of Veterinary Emergency & Critical Care	Female	36 to 41	Single	No	Poor 2	Very dissatisfied 1	A little 2	A moderate amount 3	A little 2	Not at all 1	Not at all 1	Slightly 2	Not at all 1	A little 2	Not at all 1	Not at all 1	Moderately 3	A little 2	Very well 5	Dissatisfied 2	Dissatisfied 2	Very dissatisfied 1	Very dissatisfied 1	Very dissatisfied 1	Very dissatisfied 1	Satisfied 4	Satisfied 4	Satisfied 4	Satisfied 4	Very often 4
361	Yes	American College of Veterinary Emergency & Critical Care	Female	24 to 29	Single	No	Poor 2	Dissatisfied 2	Not at all 1	A little 2	A little 2	A little 2	Slightly 2	Very much 4	Slightly 2	A little 2	A little 2	A little 2	Mostly 4	A little 2	Very well 5	Very dissatisfied 1	Satisfied 4	Satisfied 4	Dissatisfied 2	Dissatisfied 2	Dissatisfied 2	Neither satisfied nor dissatisfied 3	Satisfied 4	Satisfied 4	Satisfied 4	Very often 4
362	No
363	No
364	Yes
365	Yes	American College of Veterinary Emergency & Critical Care	Male	24 to 29	Married	No	Poor 2	Dissatisfied 2	A moderate amount 3	A little 2	A moderate amount 3	A little 2	A moderate amount 3	Very much 4	A moderate amount 3	Moderately 3	Not at all 1	Moderately 3	Moderately 3	A little 2	Neither poor nor well 3	Dissatisfied 2	Dissatisfied 2	Neither satisfied nor dissatisfied 3	Very dissatisfied 1	Dissatisfied 2	Dissatisfied 2	Neither satisfied nor dissatisfied 3	Satisfied 4	Satisfied 4	Satisfied 4	Quite often 3
366	Yes	American College of Veterinary Emergency & Critical Care	Female	30 to 35	Living as married	No	Neither poor nor good 3	Satisfied 4	Not at all 1	Not at all 1	Very much 4	Very much 4	A moderate amount 3	Very much 4	Very much 4	Mostly 4	Mostly 4	A little 2	Mostly 4	A little 2	Poor 2	Dissatisfied 2	Dissatisfied 2	Neither satisfied nor dissatisfied 3	Neither satisfied nor dissatisfied 3	Satisfied 4	Neither satisfied nor dissatisfied 3	Satisfied 4	Satisfied 4	Satisfied 4	Very satisfied 5	Seldom 2
367	Yes	American College of Veterinary Radiology	Male	36 to 41	Married	No	Poor 2	Dissatisfied 2	Not at all 1	A little 2	A moderate amount 3	An extreme amount 5	A moderate amount 3	Very much 4	Very much 4	A little 2	Completely 5	Completely 5	Completely 5	A little 2	Very well 5	Dissatisfied 2	Dissatisfied 2	Neither satisfied nor dissatisfied 3	Dissatisfied 2	Satisfied 4	Satisfied 4	Satisfied 4	Very satisfied 5	Very satisfied 5	Very satisfied 5	Quite often 3
368	Yes	American College of Veterinary Radiology	Female	30 to 35	Living as married	No	Neither poor nor good 3	Neither satisfied nor dissatisfied 3	A little 2	Not at all 1	A moderate amount 3	A moderate amount 3	Very much 4	Very much 4	Very much 4	Moderately 3	Mostly 4	Mostly 4	Mostly 4	Moderately 3	Very well 5	Neither satisfied nor dissatisfied 3	Neither satisfied nor dissatisfied 3	Neither satisfied nor dissatisfied 3	Neither satisfied nor dissatisfied 3	Satisfied 4	Satisfied 4	Satisfied 4	Satisfied 4	Satisfied 4	Satisfied 4	Quite often 3
369	Yes	American College of Veterinary Emergency & Critical Care	Female	42 to 47	Single	No	Poor 2	Neither satisfied nor dissatisfied 3	A moderate amount 3	A moderate amount 3	A little 2	A moderate amount 3	Not at all 1	A moderate amount 3	A moderate amount 3	Not at all 1	Mostly 4	Mostly 4	Mostly 4	A little 2	Neither poor nor well 3	Very dissatisfied 1	Dissatisfied 2	Very dissatisfied 1	Very dissatisfied 1	Neither satisfied nor dissatisfied 3	Neither satisfied nor dissatisfied 3	Satisfied 4	Neither satisfied nor dissatisfied 3	Satisfied 4	Satisfied 4	Very often 4
370	Yes	American College of Veterinary Radiology	Female	30 to 35	Married	No	Good 4	Satisfied 4	A little 2	Not at all 1	Very much 4	An extreme amount 5	A moderate amount 3	Extremely 5	A moderate amount 3	Moderately 3	Mostly 4	A little 2	Mostly 4	A little 2	Very well 5	Dissatisfied 2	Neither satisfied nor dissatisfied 3	Very satisfied 5	Very satisfied 5	Satisfied 4	Neither satisfied nor dissatisfied 3	Very satisfied 5	Very satisfied 5	Satisfied 4	Very satisfied 5	Very often 4
371	Yes	American College of Veterinary Emergency & Critical Care	Male	30 to 35	Single	No	Neither poor nor good 3	Neither satisfied nor dissatisfied 3	Not at all 1	A little 2	A moderate amount 3	A moderate amount 3	Slightly 2	Very much 4	Very much 4	Not at all 1	Not at all 1	Mostly 4	Mostly 4	A little 2	Well 4	Dissatisfied 2	Dissatisfied 2	Dissatisfied 2	Dissatisfied 2	Dissatisfied 2	Dissatisfied 2	Dissatisfied 2	Satisfied 4	Satisfied 4	Satisfied 4	Very often 4
372	Yes	American College of Veterinary Emergency & Critical Care	Female	24 to 29	Single	No	Neither poor nor good 3	Neither satisfied nor dissatisfied 3	Not at all 1	Not at all 1	A moderate amount 3	A moderate amount 3	A moderate amount 3	Very much 4	A moderate amount 3	Not at all 1	A little 2	A little 2	A little 2	Not at all 1	Very well 5	Dissatisfied 2	Dissatisfied 2	Dissatisfied 2	Dissatisfied 2	Dissatisfied 2	Very dissatisfied 1	Neither satisfied nor dissatisfied 3	Satisfied 4	Dissatisfied 2	Satisfied 4	Very often 4
373	Yes	American College of Veterinary Emergency & Critical Care	Male	42 to 47	Single	No	Very Poor 1	Very dissatisfied 1	A little 2	A little 2	Not at all 1	Very much 4	A moderate amount 3	Very much 4	Not at all 1	Not at all 1	Not at all 1	Not at all 1	Moderately 3	Not at all 1	Poor 2	Dissatisfied 2	Dissatisfied 2	Dissatisfied 2	Neither satisfied nor dissatisfied 3	Dissatisfied 2	Dissatisfied 2	Very dissatisfied 1	Very dissatisfied 1	Dissatisfied 2	Satisfied 4	Very often 4
374	Yes	American College of Veterinary Emergency & Critical Care	Male	30 to 35	Single	No	Neither poor nor good 3	Satisfied 4	Not at all 1	Not at all 1	A little 2	A moderate amount 3	A moderate amount 3	A moderate amount 3	A moderate amount 3	A little 2	Moderately 3	A little 2	Moderately 3	A little 2	Neither poor nor well 3	Dissatisfied 2	Dissatisfied 2	Dissatisfied 2	Dissatisfied 2	Dissatisfied 2	Dissatisfied 2	Neither satisfied nor dissatisfied 3	Neither satisfied nor dissatisfied 3	Neither satisfied nor dissatisfied 3	Dissatisfied 2	Very often 4
375	Yes	American College of Veterinary Emergency & Critical Care	Male	24 to 29	Single	No	Poor 2	Neither satisfied nor dissatisfied 3	Not at all 1	Not at all 1	A little 2	A little 2	Not at all 1	Very much 4	Slightly 2	A little 2	A little 2	A little 2	A little 2	A little 2	Well 4	Dissatisfied 2	Dissatisfied 2	Dissatisfied 2	Dissatisfied 2	Dissatisfied 2	Dissatisfied 2	Dissatisfied 2	Dissatisfied 2	Neither satisfied nor dissatisfied 3	Dissatisfied 2	Quite often 3
376	Yes	American College of Veterinary Radiology	Female	30 to 35	Living as married	No	Good 4	Satisfied 4	Not at all 1	Not at all 1	Very much 4	Very much 4	Very much 4	Very much 4	Very much 4	Mostly 4	Moderately 3	Not at all 1	Mostly 4	Mostly 4	Very well 5	Satisfied 4	Satisfied 4	Satisfied 4	Satisfied 4	Satisfied 4	Satisfied 4	Satisfied 4	Very satisfied 5	Neither satisfied nor dissatisfied 3	Neither satisfied nor dissatisfied 3	Quite often 3
377	Yes	American College of Laboratory Animal Medicine	Female	30 to 35	Single	No	Very Good 5	Very satisfied 5	Not at all 1	Not at all 1	Not at all 1	Very much 4	Very much 4	Very much 4	Very much 4	Mostly 4	Mostly 4	Mostly 4	Mostly 4	Mostly 4	Very well 5	Satisfied 4	Very satisfied 5	Very satisfied 5	Satisfied 4	Very satisfied 5	Very satisfied 5	Satisfied 4	Very satisfied 5	Very satisfied 5	Satisfied 4	Seldom 2
378	Yes	American College of Veterinary Internal Medicine	Female	30 to 35	Single	No	Neither poor nor good 3	Satisfied 4	Not at all 1	Not at all 1	A moderate amount 3	A moderate amount 3	Slightly 2	A moderate amount 3	A moderate amount 3	A little 2	Mostly 4	Not at all 1	Moderately 3	A little 2	Well 4	Dissatisfied 2	Dissatisfied 2	Neither satisfied nor dissatisfied 3	Neither satisfied nor dissatisfied 3	Very dissatisfied 1	Very dissatisfied 1	Satisfied 4	Satisfied 4	Satisfied 4	Satisfied 4	Quite often 3
379	Yes	American College of Veterinary Emergency & Critical Care	Female	24 to 29	Single	No	Poor 2	Neither satisfied nor dissatisfied 3	Not at all 1	Not at all 1	A moderate amount 3	A moderate amount 3	A moderate amount 3	Very much 4	A moderate amount 3	Moderately 3	Mostly 4	Mostly 4	Moderately 3	A little 2	Well 4	Neither satisfied nor dissatisfied 3	Dissatisfied 2	Dissatisfied 2	Dissatisfied 2	Satisfied 4	Satisfied 4	Satisfied 4	Neither satisfied nor dissatisfied 3	Neither satisfied nor dissatisfied 3	Satisfied 4	Quite often 3
380	Yes	American College of Veterinary Emergency & Critical Care	Female	24 to 29	Single	No	Good 4	Satisfied 4	Not at all 1	Not at all 1	Very much 4	Very much 4	Very much 4	Very much 4	Extremely 5	Mostly 4	Moderately 3	A little 2	Mostly 4	Mostly 4	Very well 5	Satisfied 4	Satisfied 4	Satisfied 4	Satisfied 4	Satisfied 4	Satisfied 4	Very satisfied 5	Satisfied 4	Satisfied 4	Satisfied 4	Seldom 2
381	Yes	American College of Veterinary Radiology	Female	48 to 53	Married	No	Good 4	Neither satisfied nor dissatisfied 3	A little 2	A little 2	Very much 4	Very much 4	Very much 4	Very much 4	Very much 4	Mostly 4	Mostly 4	Completely 5	Mostly 4	A little 2	Very well 5	Dissatisfied 2	Neither satisfied nor dissatisfied 3	Satisfied 4	Satisfied 4	Satisfied 4	Neither satisfied nor dissatisfied 3	Satisfied 4	Neither satisfied nor dissatisfied 3	Satisfied 4	Satisfied 4	Seldom 2
382	Yes	American College of Veterinary Emergency & Critical Care	Male	30 to 35	Single	No	Good 4	Neither satisfied nor dissatisfied 3	Not at all 1	Not at all 1	A little 2	A moderate amount 3	A moderate amount 3	A moderate amount 3	Very much 4	Moderately 3	A little 2	A little 2	Moderately 3	A little 2	Well 4	Dissatisfied 2	Dissatisfied 2	Dissatisfied 2	Dissatisfied 2	Dissatisfied 2	Neither satisfied nor dissatisfied 3	Satisfied 4	Satisfied 4	Satisfied 4	Satisfied 4	Quite often 3
383	Yes	American College of Veterinary Emergency & Critical Care	Male	30 to 35	Single	No	Poor 2	Dissatisfied 2	A little 2	Not at all 1	A moderate amount 3	Very much 4	A moderate amount 3	Extremely 5	Very much 4	A little 2	Not at all 1	Not at all 1	Mostly 4	Not at all 1	Very well 5	Very dissatisfied 1	Dissatisfied 2	Neither satisfied nor dissatisfied 3	Neither satisfied nor dissatisfied 3	Dissatisfied 2	Dissatisfied 2	Dissatisfied 2	Satisfied 4	Neither satisfied nor dissatisfied 3	Satisfied 4	Very often 4
384	Yes	American College of Laboratory Animal Medicine	Female	24 to 29	Single	No	Neither poor nor good 3	Satisfied 4	Not at all 1	Not at all 1	Very much 4	A little 2	Slightly 2	Very much 4	Very much 4	Mostly 4	Moderately 3	Moderately 3	Mostly 4	Mostly 4	Very well 5	Neither satisfied nor dissatisfied 3	Satisfied 4	Dissatisfied 2	Neither satisfied nor dissatisfied 3	Neither satisfied nor dissatisfied 3	Dissatisfied 2	Dissatisfied 2	Very satisfied 5	Dissatisfied 2	Satisfied 4	Very often 4
385	Yes	American College of Veterinary Emergency & Critical Care	Female	24 to 29	Single	No	Poor 2	Dissatisfied 2	A moderate amount 3	A little 2	A little 2	A little 2	Not at all 1	Slightly 2	Slightly 2	A little 2	Not at all 1	Not at all 1	A little 2	Not at all 1	Neither poor nor well 3	Dissatisfied 2	Dissatisfied 2	Dissatisfied 2	Dissatisfied 2	Dissatisfied 2	Satisfied 4	Neither satisfied nor dissatisfied 3	Dissatisfied 2	Neither satisfied nor dissatisfied 3	Very dissatisfied 1	Very often 4
386	Yes	American College of Veterinary Emergency & Critical Care	Female	30 to 35	Single	No	Poor 2	Dissatisfied 2
387	Yes	American College of Veterinary Radiology	Female	30 to 35	Single	No	Good 4	Dissatisfied 2	Not at all 1	Not at all 1	A moderate amount 3	A moderate amount 3	Slightly 2	Very much 4	A moderate amount 3	Moderately 3	A little 2	A little 2	Mostly 4	A little 2	Very well 5	Satisfied 4	Dissatisfied 2	Satisfied 4	Neither satisfied nor dissatisfied 3	Satisfied 4	Satisfied 4	Dissatisfied 2	Satisfied 4	Satisfied 4	Satisfied 4	Very often 4
388	Yes	American College of Veterinary Radiology	Male	30 to 35	Married	No	Good 4	Satisfied 4
389	Yes	American College of Veterinary Emergency & Critical Care	Male	30 to 35	Single	No	Good 4	Dissatisfied 2
390	Yes	American College of Veterinary Radiology	Female	24 to 29	Single	No	Good 4	Dissatisfied 2	Not at all 1	Very much 4	A moderate amount 3	A little 2	Slightly 2	A moderate amount 3	Slightly 2	Moderately 3	A little 2	Mostly 4	Mostly 4	A little 2	Well 4	Neither satisfied nor dissatisfied 3	Satisfied 4	Satisfied 4	Dissatisfied 2	Dissatisfied 2	Very dissatisfied 1	Satisfied 4	Satisfied 4	Very satisfied 5	Satisfied 4	Very often 4
391	Yes	American College of Veterinary Emergency & Critical Care	Female	30 to 35	Single	No	Neither poor nor good 3	Dissatisfied 2	A little 2	Not at all 1	A little 2	A little 2	A moderate amount 3	Extremely 5	A moderate amount 3	A little 2	Mostly 4	Not at all 1	Moderately 3	A little 2	Very well 5	Dissatisfied 2	Dissatisfied 2	Neither satisfied nor dissatisfied 3	Very dissatisfied 1	Dissatisfied 2	Very dissatisfied 1	Very satisfied 5	Neither satisfied nor dissatisfied 3	Satisfied 4	Very satisfied 5	Very often 4
392	Yes	American College of Veterinary Emergency & Critical Care	Male	30 to 35	Single	No	Very Poor 1	Neither satisfied nor dissatisfied 3	A moderate amount 3	A little 2	A little 2	A little 2	Slightly 2	Very much 4	Slightly 2	A little 2	A little 2	Not at all 1	Moderately 3	A little 2	Poor 2	Very dissatisfied 1	Very dissatisfied 1	Very dissatisfied 1	Dissatisfied 2	Dissatisfied 2	Very dissatisfied 1	Neither satisfied nor dissatisfied 3	Satisfied 4	Dissatisfied 2	Satisfied 4	Quite often 3
393	Yes
394	Yes	American College of Veterinary Internal Medicine	Female	30 to 35	Married	No	Good 4	Satisfied 4	A little 2	A little 2	Very much 4	An extreme amount 5	Very much 4	Very much 4	Extremely 5	Mostly 4	Mostly 4	Moderately 3	Mostly 4	A little 2	Very well 5	Neither satisfied nor dissatisfied 3	Neither satisfied nor dissatisfied 3	Satisfied 4	Very satisfied 5	Very satisfied 5	Satisfied 4	Satisfied 4	Satisfied 4	Satisfied 4	Very satisfied 5	Seldom 2
395	Yes	American College of Veterinary Emergency & Critical Care	Male	30 to 35	Living as married	No	Very Good 5	Very satisfied 5	Not at all 1	Not at all 1	Very much 4	Very much 4	Very much 4	Extremely 5	Very much 4	Mostly 4	Mostly 4	Mostly 4	Mostly 4	A little 2	Very well 5	Satisfied 4	Satisfied 4	Very satisfied 5	Satisfied 4	Satisfied 4	Dissatisfied 2	Satisfied 4	Very satisfied 5	Satisfied 4	Satisfied 4	Seldom 2
396	Yes	American College of Laboratory Animal Medicine	Female	24 to 29	Married	No	Very Good 5	Very satisfied 5	A little 2	Not at all 1	Very much 4	Very much 4	Very much 4	Very much 4	Very much 4	Mostly 4	Moderately 3	Moderately 3	Completely 5	Moderately 3	Very well 5	Satisfied 4	Satisfied 4	Satisfied 4	Satisfied 4	Satisfied 4	Satisfied 4	Neither satisfied nor dissatisfied 3	Satisfied 4	Dissatisfied 2	Satisfied 4	Seldom 2
397	Yes	American College of Veterinary Emergency & Critical Care	Female	24 to 29	Single	No	Poor 2	Very dissatisfied 1	A little 2	A little 2	A little 2	Not at all 1	Slightly 2	Extremely 5	A moderate amount 3	A little 2	Not at all 1	Mostly 4	Moderately 3	A little 2	Poor 2	Very dissatisfied 1	Dissatisfied 2	Dissatisfied 2	Very dissatisfied 1	Neither satisfied nor dissatisfied 3	Dissatisfied 2	Satisfied 4	Very satisfied 5	Very dissatisfied 1	Very satisfied 5	Very often 4
398	Yes	American College of Veterinary Emergency & Critical Care	Female	30 to 35	Single	No	Neither poor nor good 3	Dissatisfied 2	A little 2	A little 2	A little 2	A little 2	A moderate amount 3	Very much 4	A moderate amount 3	Moderately 3	Not at all 1	A little 2	Moderately 3	Not at all 1	Neither poor nor well 3	Neither satisfied nor dissatisfied 3	Neither satisfied nor dissatisfied 3	Neither satisfied nor dissatisfied 3	Neither satisfied nor dissatisfied 3	Dissatisfied 2	Very dissatisfied 1	Dissatisfied 2	Neither satisfied nor dissatisfied 3	Neither satisfied nor dissatisfied 3	Satisfied 4	Quite often 3
399	Yes	American College of Veterinary Emergency & Critical Care	Male	24 to 29	Single	No	Poor 2	Satisfied 4	Not at all 1	Not at all 1	Very much 4	A moderate amount 3	Slightly 2	Very much 4	Very much 4	A little 2	Mostly 4	A little 2	Mostly 4	A little 2	Well 4	Dissatisfied 2	Dissatisfied 2	Dissatisfied 2	Neither satisfied nor dissatisfied 3	Dissatisfied 2	Dissatisfied 2	Neither satisfied nor dissatisfied 3	Satisfied 4	Satisfied 4	Neither satisfied nor dissatisfied 3	Very often 4
400	No
401	Yes	American College of Veterinary Internal Medicine	Male	24 to 29	Living as married	No	Good 4	Satisfied 4	Not at all 1	Not at all 1	Very much 4	Very much 4	A moderate amount 3	Very much 4	Very much 4	Mostly 4	Mostly 4	Mostly 4	Mostly 4	Moderately 3	Well 4	Satisfied 4	Satisfied 4	Neither satisfied nor dissatisfied 3	Neither satisfied nor dissatisfied 3	Satisfied 4	Satisfied 4	Satisfied 4	Satisfied 4	Satisfied 4	Satisfied 4	Quite often 3
402	Yes	American College of Veterinary Emergency & Critical Care	Female	24 to 29	Single	No	Good 4	Dissatisfied 2	A moderate amount 3	A little 2	A moderate amount 3	A moderate amount 3	A moderate amount 3	Very much 4	A moderate amount 3	Mostly 4	Mostly 4	Moderately 3	Mostly 4	A little 2	Well 4	Neither satisfied nor dissatisfied 3	Neither satisfied nor dissatisfied 3	Neither satisfied nor dissatisfied 3	Dissatisfied 2	Dissatisfied 2	Very dissatisfied 1	Neither satisfied nor dissatisfied 3	Satisfied 4	Very satisfied 5	Very satisfied 5	Quite often 3
403	No
404	Yes	American College of Veterinary Anesthesia and Analgesia	Female	24 to 29	Single	No	Neither poor nor good 3	Neither satisfied nor dissatisfied 3	A moderate amount 3	A little 2	A moderate amount 3	A moderate amount 3	Slightly 2	Slightly 2	A moderate amount 3	A little 2	Moderately 3	Mostly 4	Moderately 3	A little 2	Well 4	Very dissatisfied 1	Dissatisfied 2	Dissatisfied 2	Neither satisfied nor dissatisfied 3	Dissatisfied 2	Neither satisfied nor dissatisfied 3	Satisfied 4	Very satisfied 5	Dissatisfied 2	Neither satisfied nor dissatisfied 3	Seldom 2
405	Yes	American College of Veterinary Emergency & Critical Care	Female	24 to 29	Living as married	No	Good 4	Neither satisfied nor dissatisfied 3	Not at all 1	Not at all 1	A little 2	A little 2	Slightly 2	Very much 4	A moderate amount 3	A little 2	Moderately 3	Moderately 3	Mostly 4	A little 2	Neither poor nor well 3	Very dissatisfied 1	Neither satisfied nor dissatisfied 3	Satisfied 4	Satisfied 4	Satisfied 4	Neither satisfied nor dissatisfied 3	Satisfied 4	Satisfied 4	Very dissatisfied 1	Dissatisfied 2	Quite often 3
406	Yes	American College of Veterinary Pathologists	Female	36 to 41	Single	No	Good 4	Satisfied 4	A moderate amount 3	A moderate amount 3	A little 2	A moderate amount 3	A moderate amount 3	Very much 4	Slightly 2	Moderately 3	Mostly 4	Mostly 4	Mostly 4	Moderately 3	Very well 5	Neither satisfied nor dissatisfied 3	Satisfied 4	Neither satisfied nor dissatisfied 3	Satisfied 4	Neither satisfied nor dissatisfied 3	Neither satisfied nor dissatisfied 3	Satisfied 4	Satisfied 4	Very satisfied 5	Satisfied 4
407	Yes	American College of Veterinary Pathologists	Female	30 to 35	Married	No	Good 4	Very satisfied 5	Not at all 1	A little 2	A moderate amount 3	Very much 4	A moderate amount 3	Very much 4	A moderate amount 3	Moderately 3	Mostly 4	Completely 5	Mostly 4	A little 2	Well 4	Neither satisfied nor dissatisfied 3	Neither satisfied nor dissatisfied 3	Neither satisfied nor dissatisfied 3	Neither satisfied nor dissatisfied 3	Satisfied 4	Satisfied 4	Satisfied 4	Satisfied 4	Satisfied 4	Very satisfied 5	Very often 4
408	Yes	American College of Veterinary Pathologists	Female	30 to 35	Married	No	Good 4	Neither satisfied nor dissatisfied 3	A little 2	Not at all 1	A moderate amount 3	Very much 4	A moderate amount 3	A moderate amount 3	Extremely 5	Mostly 4	Moderately 3	Mostly 4	Mostly 4	Moderately 3	Well 4	Satisfied 4	Satisfied 4	Satisfied 4	Satisfied 4	Satisfied 4	Dissatisfied 2	Neither satisfied nor dissatisfied 3	Satisfied 4	Satisfied 4	Very satisfied 5	Quite often 3
409	No
410	Yes
411	No
412	No
413	Yes	American College of Veterinary Pathologists	Female	24 to 29	Single	No	Good 4	Satisfied 4	A moderate amount 3	Not at all 1	Very much 4	Very much 4	Very much 4	Very much 4	Very much 4	Moderately 3	Mostly 4	Mostly 4	Mostly 4	Moderately 3	Neither poor nor well 3	Dissatisfied 2	Neither satisfied nor dissatisfied 3	Satisfied 4	Neither satisfied nor dissatisfied 3	Neither satisfied nor dissatisfied 3	Dissatisfied 2	Very satisfied 5	Very satisfied 5	Satisfied 4	Very satisfied 5	Very often 4
414	Yes
415	No
416	No
417	Yes	American College of Veterinary Pathologists	Male	36 to 41	Married	No	Neither poor nor good 3	Neither satisfied nor dissatisfied 3	Not at all 1	Not at all 1	A moderate amount 3	Very much 4	A moderate amount 3	Very much 4	A moderate amount 3	Moderately 3	Moderately 3	Moderately 3	Moderately 3	Moderately 3	Very well 5	Neither satisfied nor dissatisfied 3	Neither satisfied nor dissatisfied 3	Neither satisfied nor dissatisfied 3	Satisfied 4	Satisfied 4	Satisfied 4	Satisfied 4	Neither satisfied nor dissatisfied 3	Satisfied 4	Very satisfied 5	Very often 4
418	Yes	American College of Veterinary Pathologists	Male	24 to 29	Married	No	Good 4	Neither satisfied nor dissatisfied 3	Not at all 1	Not at all 1	Very much 4	Very much 4	A moderate amount 3	Extremely 5	Very much 4	Moderately 3	Moderately 3	Mostly 4	Mostly 4	A little 2	Very well 5	Neither satisfied nor dissatisfied 3	Neither satisfied nor dissatisfied 3	Neither satisfied nor dissatisfied 3	Neither satisfied nor dissatisfied 3	Neither satisfied nor dissatisfied 3	Neither satisfied nor dissatisfied 3	Satisfied 4	Satisfied 4	Satisfied 4	Satisfied 4	Seldom 2
419	No
420	Yes	American College of Veterinary Microbiologists	Female	24 to 29	Single	No	Neither poor nor good 3	Satisfied 4	Not at all 1	Not at all 1	A moderate amount 3	A little 2	A moderate amount 3	Very much 4	Very much 4	Mostly 4	Mostly 4	Moderately 3	Moderately 3	Mostly 4	Well 4	Satisfied 4	Satisfied 4	Dissatisfied 2	Neither satisfied nor dissatisfied 3	Satisfied 4	Neither satisfied nor dissatisfied 3	Neither satisfied nor dissatisfied 3	Satisfied 4	Satisfied 4	Satisfied 4	Quite often 3
421	Yes	American College of Veterinary Pathologists	Female	24 to 29	Living as married	No	Neither poor nor good 3	Dissatisfied 2	Not at all 1	Not at all 1	A moderate amount 3	A moderate amount 3	Very much 4	Very much 4	A moderate amount 3	Mostly 4	Mostly 4	A little 2	Mostly 4	A little 2	Very well 5	Very satisfied 5	Neither satisfied nor dissatisfied 3	Satisfied 4	Neither satisfied nor dissatisfied 3	Very dissatisfied 1	Very dissatisfied 1	Dissatisfied 2	Neither satisfied nor dissatisfied 3	Neither satisfied nor dissatisfied 3	Neither satisfied nor dissatisfied 3	Very often 4
422	No
423	Yes	American College of Veterinary Pathologists	Female	24 to 29	Single	No	Poor 2	Dissatisfied 2	Not at all 1	Very much 4	A moderate amount 3	A moderate amount 3	Slightly 2	Very much 4	A moderate amount 3	Not at all 1	A little 2	Not at all 1	Moderately 3	Not at all 1	Well 4	Very dissatisfied 1	Very dissatisfied 1	Very dissatisfied 1	Very dissatisfied 1	Satisfied 4	Neither satisfied nor dissatisfied 3	Neither satisfied nor dissatisfied 3	Dissatisfied 2	Neither satisfied nor dissatisfied 3	Very satisfied 5	Always 5
424	No
425	No
426	Yes	American College of Laboratory Animal Medicine	Male	30 to 35	Married	No	Good 4	Very satisfied 5	Not at all 1	Not at all 1	Very much 4	An extreme amount 5	Very much 4	Very much 4	A moderate amount 3	Moderately 3	Moderately 3	Mostly 4	Mostly 4	Mostly 4	Very well 5	Dissatisfied 2	Satisfied 4	Satisfied 4	Satisfied 4	Satisfied 4	Dissatisfied 2	Neither satisfied nor dissatisfied 3	Dissatisfied 2	Very satisfied 5	Satisfied 4	Seldom 2
427	Yes	American College of Veterinary Pathologists	Female	24 to 29	Married	No	Very Good 5	Satisfied 4	Not at all 1	Not at all 1	Very much 4	Very much 4	Very much 4	Very much 4	Very much 4	Mostly 4	Mostly 4	Mostly 4	Mostly 4	Moderately 3	Very well 5	Satisfied 4	Very satisfied 5	Very satisfied 5	Satisfied 4	Satisfied 4	Neither satisfied nor dissatisfied 3	Satisfied 4	Very satisfied 5	Very satisfied 5	Very satisfied 5	Never 1
428	Yes	American College of Veterinary Pathologists	Female	30 to 35	Living as married	No	Neither poor nor good 3	Neither satisfied nor dissatisfied 3	A little 2	Not at all 1	A moderate amount 3	Very much 4	A moderate amount 3	Very much 4	Very much 4	Moderately 3	A little 2	Moderately 3	Moderately 3	A little 2	Well 4	Dissatisfied 2	Satisfied 4	Neither satisfied nor dissatisfied 3	Satisfied 4	Neither satisfied nor dissatisfied 3	Dissatisfied 2	Neither satisfied nor dissatisfied 3	Satisfied 4	Satisfied 4	Dissatisfied 2	Quite often 3
429	Yes	American College of Veterinary Pathologists	Male	30 to 35	Married	No	Good 4	Very satisfied 5	Not at all 1	Not at all 1	Very much 4	Very much 4	A moderate amount 3	Very much 4	Very much 4	Mostly 4	Mostly 4	Mostly 4	Mostly 4	Mostly 4	Very well 5	Very satisfied 5	Satisfied 4	Satisfied 4	Satisfied 4	Neither satisfied nor dissatisfied 3	Satisfied 4	Neither satisfied nor dissatisfied 3	Satisfied 4	Very satisfied 5	Satisfied 4	Seldom 2
430	No
431	Yes	American College of Veterinary Pathologists	Female	24 to 29	Married	No	Neither poor nor good 3	Satisfied 4	A little 2	Not at all 1	A little 2	A little 2	Slightly 2	Very much 4	A moderate amount 3	Moderately 3	Moderately 3	A little 2	Mostly 4	A little 2	Well 4	Neither satisfied nor dissatisfied 3	Dissatisfied 2	Neither satisfied nor dissatisfied 3	Dissatisfied 2	Dissatisfied 2	Very dissatisfied 1	Neither satisfied nor dissatisfied 3	Neither satisfied nor dissatisfied 3	Neither satisfied nor dissatisfied 3	Satisfied 4	Quite often 3
432	No
433	Yes	American College of Veterinary Pathologists	Female	30 to 35	Single	No
434	Yes	American College of Veterinary Pathologists	Female	24 to 29	Single	No	Good 4	Dissatisfied 2	Not at all 1	Not at all 1	A little 2	A little 2	A moderate amount 3	Extremely 5	Very much 4	Not at all 1	Not at all 1	Mostly 4	Completely 5	A little 2	Very well 5	Satisfied 4	Satisfied 4	Dissatisfied 2	Very dissatisfied 1	Satisfied 4	Dissatisfied 2	Dissatisfied 2	Satisfied 4	Satisfied 4	Satisfied 4	Very often 4
435	Yes	American College of Veterinary Pathologists	Female	36 to 41	Single	Prefer not to answer	Neither poor nor good 3	Neither satisfied nor dissatisfied 3	Not at all 1	Not at all 1	A moderate amount 3	A moderate amount 3	A moderate amount 3	A moderate amount 3	A moderate amount 3	Moderately 3	Mostly 4	A little 2	Moderately 3	Moderately 3	Neither poor nor well 3	Dissatisfied 2	Neither satisfied nor dissatisfied 3	Neither satisfied nor dissatisfied 3	Neither satisfied nor dissatisfied 3	Neither satisfied nor dissatisfied 3	Neither satisfied nor dissatisfied 3	Satisfied 4	Dissatisfied 2	Very satisfied 5	Neither satisfied nor dissatisfied 3	Quite often 3
436	No
437	Yes	American Board of Veterinary Toxicology	Female	30 to 35	Married	No	Very Good 5	Very satisfied 5
438	Yes	American College of Veterinary Radiology	Male	24 to 29	Single	No	Neither poor nor good 3	Dissatisfied 2	Not at all 1	Not at all 1	A moderate amount 3	Very much 4	A moderate amount 3	Extremely 5	A moderate amount 3	Moderately 3	Completely 5	Completely 5	Mostly 4	A little 2	Well 4	Dissatisfied 2	Neither satisfied nor dissatisfied 3	Neither satisfied nor dissatisfied 3	Neither satisfied nor dissatisfied 3	Very satisfied 5	Neither satisfied nor dissatisfied 3	Satisfied 4	Very satisfied 5	Satisfied 4	Satisfied 4	Quite often 3
439	No
440	Yes	American College of Veterinary Pathologists	Male	30 to 35	Single	No	Poor 2	Neither satisfied nor dissatisfied 3	A moderate amount 3	A moderate amount 3	A moderate amount 3	A moderate amount 3	A moderate amount 3	A moderate amount 3	A moderate amount 3	Moderately 3	Moderately 3	Moderately 3	Moderately 3	Moderately 3	Neither poor nor well 3	Neither satisfied nor dissatisfied 3	Neither satisfied nor dissatisfied 3	Neither satisfied nor dissatisfied 3	Neither satisfied nor dissatisfied 3	Neither satisfied nor dissatisfied 3	Neither satisfied nor dissatisfied 3	Neither satisfied nor dissatisfied 3	Neither satisfied nor dissatisfied 3	Neither satisfied nor dissatisfied 3	Neither satisfied nor dissatisfied 3
441	Yes	American College of Veterinary Pathologists	Male	36 to 41	Single	No	Neither poor nor good 3	Dissatisfied 2	Not at all 1	A moderate amount 3	A moderate amount 3	A little 2	Slightly 2	A moderate amount 3	Not at all 1	A little 2	Not at all 1	Moderately 3	Mostly 4	A little 2	Very well 5	Dissatisfied 2	Neither satisfied nor dissatisfied 3	Satisfied 4	Satisfied 4	Satisfied 4	Dissatisfied 2	Satisfied 4	Neither satisfied nor dissatisfied 3	Satisfied 4	Very satisfied 5	Seldom 2
442	No
443	Yes	American College of Veterinary Pathologists	Female	42 to 47	Single	No	Poor 2	Dissatisfied 2	A little 2	A little 2	Very much 4	Very much 4	A moderate amount 3	Very much 4	Very much 4	Moderately 3	Mostly 4	Moderately 3	Mostly 4	A little 2	Well 4	Satisfied 4	Dissatisfied 2	Satisfied 4	Neither satisfied nor dissatisfied 3	Very dissatisfied 1	Very dissatisfied 1	Satisfied 4	Very satisfied 5	Very satisfied 5	Very satisfied 5	Very often 4
444	Yes	American College of Veterinary Pathologists	Female	24 to 29	Single	No	Good 4	Dissatisfied 2	Very much 4	A little 2	A moderate amount 3	Very much 4	Not at all 1	Very much 4	Slightly 2	A little 2	A little 2	Mostly 4	Mostly 4	A little 2	Well 4	Very dissatisfied 1	Neither satisfied nor dissatisfied 3	Dissatisfied 2	Very dissatisfied 1	Dissatisfied 2	Very dissatisfied 1	Neither satisfied nor dissatisfied 3	Dissatisfied 2	Dissatisfied 2	Satisfied 4	Very often 4
445	No
446	Yes	American College of Veterinary Pathologists	Female	24 to 29	Single	No	Good 4	Neither satisfied nor dissatisfied 3	Not at all 1	A moderate amount 3	A moderate amount 3	A moderate amount 3	Slightly 2	Extremely 5	A moderate amount 3	Mostly 4	A little 2	Mostly 4	Mostly 4	Moderately 3	Very well 5	Satisfied 4	Satisfied 4	Dissatisfied 2	Dissatisfied 2	Satisfied 4	Satisfied 4	Very satisfied 5	Satisfied 4	Very satisfied 5	Very satisfied 5	Very often 4
447	No
448	Yes	American College of Veterinary Pathologists	Female	24 to 29	Married	No	Good 4	Neither satisfied nor dissatisfied 3	A little 2	Not at all 1	A moderate amount 3	A moderate amount 3	A moderate amount 3	Very much 4	Very much 4	Moderately 3	Moderately 3	A little 2	Mostly 4	Mostly 4	Very well 5	Dissatisfied 2	Neither satisfied nor dissatisfied 3	Satisfied 4	Neither satisfied nor dissatisfied 3	Neither satisfied nor dissatisfied 3	Dissatisfied 2	Satisfied 4	Neither satisfied nor dissatisfied 3	Dissatisfied 2	Satisfied 4	Quite often 3
449	No
450	No
451	Yes	American College of Veterinary Emergency & Critical Care	Female	30 to 35	Single	No	Poor 2	Neither satisfied nor dissatisfied 3	Not at all 1	A little 2	A moderate amount 3	A moderate amount 3	A moderate amount 3	Very much 4	A moderate amount 3	Moderately 3	A little 2	Moderately 3	Mostly 4	A little 2	Very well 5	Dissatisfied 2	Neither satisfied nor dissatisfied 3	Neither satisfied nor dissatisfied 3	Neither satisfied nor dissatisfied 3	Dissatisfied 2	Dissatisfied 2	Very satisfied 5	Satisfied 4	Neither satisfied nor dissatisfied 3	Satisfied 4	Quite often 3
452	Yes	American College of Veterinary Pathologists	Female	24 to 29	Single	No	Good 4	Satisfied 4	A little 2	Not at all 1	A little 2	Not at all 1	A moderate amount 3	A moderate amount 3	A moderate amount 3	A little 2	Not at all 1	Mostly 4	Moderately 3	A little 2	Well 4	Very dissatisfied 1	Neither satisfied nor dissatisfied 3	Neither satisfied nor dissatisfied 3	Very dissatisfied 1	Neither satisfied nor dissatisfied 3	Neither satisfied nor dissatisfied 3	Very satisfied 5	Satisfied 4	Very dissatisfied 1	Satisfied 4	Always 5
453	Yes	American College of Veterinary Anesthesia and Analgesia	Male	54 to 60	Single	No	Good 4	Very satisfied 5	Not at all 1	Not at all 1	Very much 4	Very much 4	A moderate amount 3	Extremely 5	Very much 4	Mostly 4	Completely 5	Completely 5	Mostly 4	Moderately 3	Very well 5	Satisfied 4	Satisfied 4	Very satisfied 5	Very satisfied 5	Satisfied 4	Neither satisfied nor dissatisfied 3	Very satisfied 5	Very satisfied 5	Very satisfied 5	Very satisfied 5
454	No
455	Yes	American College of Veterinary Pathologists	Female	36 to 41	Single	No	Poor 2	Very dissatisfied 1	Not at all 1	A little 2	A little 2	Not at all 1	Slightly 2	A moderate amount 3	A moderate amount 3	Not at all 1	Not at all 1	Mostly 4	Mostly 4	Not at all 1	Well 4	Dissatisfied 2	Very dissatisfied 1	Dissatisfied 2	Very dissatisfied 1	Dissatisfied 2	Very dissatisfied 1	Neither satisfied nor dissatisfied 3	Dissatisfied 2	Neither satisfied nor dissatisfied 3	Satisfied 4	Always 5
456	Yes	American College of Veterinary Pathologists	Male	Prefer not to answer	Living as married	No
457	Yes	American College of Veterinary Pathologists	Female	24 to 29	Living as married	No	Very Good 5	Very satisfied 5	Not at all 1	Not at all 1	An extreme amount 5	An extreme amount 5	Very much 4	Extremely 5	Extremely 5	Completely 5	Completely 5	Moderately 3	Completely 5	Completely 5	Very well 5	Satisfied 4	Very satisfied 5	Very satisfied 5	Very satisfied 5	Very satisfied 5	Very satisfied 5	Very satisfied 5	Very satisfied 5	Satisfied 4	Very satisfied 5	Seldom 2
458	Yes	American College of Veterinary Emergency & Critical Care	Male	36 to 41	Single	No	Good 4	Satisfied 4	Not at all 1	A little 2	Very much 4	A moderate amount 3	Very much 4	Extremely 5	Very much 4	Mostly 4	Mostly 4	Completely 5	Mostly 4	Moderately 3	Very well 5	Neither satisfied nor dissatisfied 3	Neither satisfied nor dissatisfied 3	Satisfied 4	Satisfied 4	Satisfied 4	Satisfied 4	Satisfied 4	Satisfied 4	Very satisfied 5	Satisfied 4	Seldom 2
459	Yes	American College of Veterinary Pathologists	Female	24 to 29	Single	No	Poor 2	Dissatisfied 2	Not at all 1	A little 2	A moderate amount 3	A little 2	A moderate amount 3	A moderate amount 3	A moderate amount 3	Not at all 1	Mostly 4	A little 2	Moderately 3	Not at all 1	Well 4	Dissatisfied 2	Dissatisfied 2	Neither satisfied nor dissatisfied 3	Neither satisfied nor dissatisfied 3	Satisfied 4	Satisfied 4	Neither satisfied nor dissatisfied 3	Satisfied 4	Neither satisfied nor dissatisfied 3	Satisfied 4	Very often 4
460	Yes	American College of Veterinary Pathologists	Female	30 to 35	Living as married	No	Poor 2	Dissatisfied 2	Not at all 1	Not at all 1	A moderate amount 3	A moderate amount 3	Slightly 2	Extremely 5	Slightly 2	Not at all 1	Mostly 4	Mostly 4	Moderately 3	Not at all 1	Well 4
461	Yes
462	Yes	American College of Veterinary Pathologists	Female	30 to 35	Single	No	Poor 2	Dissatisfied 2	A little 2	Not at all 1	Not at all 1	A little 2	Slightly 2	Slightly 2	A moderate amount 3	Not at all 1	A little 2	Not at all 1	Moderately 3	Not at all 1	Well 4	Very dissatisfied 1	Dissatisfied 2	Very dissatisfied 1	Very dissatisfied 1	Neither satisfied nor dissatisfied 3	Very dissatisfied 1	Satisfied 4	Satisfied 4	Dissatisfied 2	Dissatisfied 2	Always 5
463	Yes	American College of Veterinary Pathologists	Female	24 to 29	Single	No	Good 4	Satisfied 4	Not at all 1	Not at all 1	A moderate amount 3	A moderate amount 3	A moderate amount 3	Extremely 5	A moderate amount 3	Moderately 3	Mostly 4	A little 2	Moderately 3	A little 2	Well 4	Dissatisfied 2	Neither satisfied nor dissatisfied 3	Neither satisfied nor dissatisfied 3	Satisfied 4	Satisfied 4	Very dissatisfied 1	Satisfied 4	Satisfied 4	Satisfied 4	Very satisfied 5	Seldom 2
464	Yes	American College of Veterinary Pathologists	Female	24 to 29	Single	No	Very Poor 1	Very dissatisfied 1	Not at all 1	Not at all 1	Not at all 1	Not at all 1	Not at all 1	Not at all 1	Not at all 1	Not at all 1	Not at all 1	Not at all 1	Not at all 1	Not at all 1	Neither poor nor well 3	Very dissatisfied 1	Very dissatisfied 1	Very dissatisfied 1	Very dissatisfied 1	Very dissatisfied 1	Neither satisfied nor dissatisfied 3	Neither satisfied nor dissatisfied 3	Very dissatisfied 1	Very dissatisfied 1	Neither satisfied nor dissatisfied 3	Never 1
465	Yes	American College of Laboratory Animal Medicine	Female	24 to 29	Single	No	Neither poor nor good 3	Dissatisfied 2	A little 2	A moderate amount 3	A little 2	A little 2	Not at all 1	A moderate amount 3	Very much 4	Moderately 3	Moderately 3	Mostly 4	Moderately 3	A little 2	Very well 5	Satisfied 4	Neither satisfied nor dissatisfied 3	Dissatisfied 2	Dissatisfied 2	Neither satisfied nor dissatisfied 3	Neither satisfied nor dissatisfied 3	Very satisfied 5	Satisfied 4	Satisfied 4	Very satisfied 5	Always 5
466	Yes	American College of Veterinary Pathologists	Female	24 to 29	Single	No	Good 4	Satisfied 4	A little 2	Not at all 1	Very much 4	Very much 4	Very much 4	Very much 4	Very much 4	Mostly 4	Mostly 4	Mostly 4	Mostly 4	Mostly 4	Very well 5	Satisfied 4	Satisfied 4	Satisfied 4	Satisfied 4	Satisfied 4	Neither satisfied nor dissatisfied 3	Satisfied 4	Satisfied 4	Satisfied 4	Satisfied 4	Seldom 2
467	Yes	American College of Veterinary Pathologists	Female	24 to 29	Single	No	Good 4	Neither satisfied nor dissatisfied 3	Not at all 1	Not at all 1	A moderate amount 3	Very much 4	Slightly 2	Slightly 2	Very much 4	Moderately 3	Moderately 3	Moderately 3	Moderately 3	A little 2	Very well 5	Very dissatisfied 1	Satisfied 4	Satisfied 4	Satisfied 4	Satisfied 4	Dissatisfied 2	Neither satisfied nor dissatisfied 3	Satisfied 4	Satisfied 4	Very satisfied 5	Very often 4
468	Yes	American College of Veterinary Emergency & Critical Care	Female	30 to 35	Married	Prefer not to answer	Neither poor nor good 3	Dissatisfied 2	An extreme amount 5	An extreme amount 5	Very much 4	Very much 4	A moderate amount 3	Very much 4	A moderate amount 3	Moderately 3	Mostly 4	Mostly 4	Mostly 4	Moderately 3	Very well 5	Dissatisfied 2	Neither satisfied nor dissatisfied 3	Neither satisfied nor dissatisfied 3	Dissatisfied 2	Very dissatisfied 1	Dissatisfied 2	Very satisfied 5	Satisfied 4	Satisfied 4	Very satisfied 5	Very often 4
469	Yes	American College of Veterinary Pathologists	Male	24 to 29	Married	No	Good 4	Satisfied 4	Not at all 1	Not at all 1	A moderate amount 3	Very much 4	A moderate amount 3	Extremely 5	A moderate amount 3	Moderately 3	Mostly 4	A little 2	Completely 5	A little 2	Well 4	Dissatisfied 2	Satisfied 4	Satisfied 4	Neither satisfied nor dissatisfied 3	Very satisfied 5	Neither satisfied nor dissatisfied 3	Satisfied 4	Very dissatisfied 1	Very dissatisfied 1	Satisfied 4	Always 5
470	Yes	American College of Veterinary Pathologists	Male	24 to 29	Single	No	Poor 2	Neither satisfied nor dissatisfied 3	A little 2	Not at all 1	A moderate amount 3	A moderate amount 3	Very much 4	A moderate amount 3	A moderate amount 3	Mostly 4	Mostly 4	Moderately 3	Moderately 3	Moderately 3	Neither poor nor well 3	Neither satisfied nor dissatisfied 3	Neither satisfied nor dissatisfied 3	Neither satisfied nor dissatisfied 3	Satisfied 4	Satisfied 4	Neither satisfied nor dissatisfied 3	Satisfied 4	Satisfied 4	Neither satisfied nor dissatisfied 3	Satisfied 4	Seldom 2
471	No
472	Yes	American College of Veterinary Pathologists	Female	24 to 29	Single	No	Poor 2	Dissatisfied 2	Not at all 1	Not at all 1	A moderate amount 3	A moderate amount 3	A moderate amount 3	Very much 4	Very much 4	Moderately 3	A little 2	Mostly 4	Mostly 4	A little 2	Very well 5	Dissatisfied 2	Dissatisfied 2	Neither satisfied nor dissatisfied 3	Dissatisfied 2	Very dissatisfied 1	Very dissatisfied 1	Satisfied 4	Neither satisfied nor dissatisfied 3	Satisfied 4	Satisfied 4	Very often 4
473	Yes	American College of Veterinary Pathologists	Female	24 to 29	Single	No	Good 4	Satisfied 4	Not at all 1	A little 2	Very much 4	An extreme amount 5	A moderate amount 3	Very much 4	Very much 4	Moderately 3	A little 2	A little 2	Completely 5	Moderately 3	Well 4	Dissatisfied 2	Satisfied 4	Satisfied 4	Satisfied 4	Neither satisfied nor dissatisfied 3	Very dissatisfied 1	Neither satisfied nor dissatisfied 3	Satisfied 4	Very satisfied 5	Satisfied 4	Seldom 2
474	Yes	American College of Veterinary Emergency & Critical Care	Female	30 to 35	Separated	No	Neither poor nor good 3	Neither satisfied nor dissatisfied 3	A little 2	A little 2	A little 2	A little 2	Slightly 2	A moderate amount 3	A moderate amount 3	A little 2	A little 2	Moderately 3	Moderately 3	Not at all 1	Poor 2	Very dissatisfied 1	Dissatisfied 2	Neither satisfied nor dissatisfied 3	Dissatisfied 2	Very dissatisfied 1	Very dissatisfied 1	Dissatisfied 2	Dissatisfied 2	Dissatisfied 2	Dissatisfied 2	Very often 4
475	Yes	American College of Veterinary Radiology	Female	30 to 35	Married	No	Very Good 5	Satisfied 4	A little 2	A little 2	Very much 4	A moderate amount 3	A moderate amount 3	Extremely 5	A moderate amount 3	Moderately 3	Moderately 3	Completely 5	Completely 5	Moderately 3	Very well 5	Neither satisfied nor dissatisfied 3	Very satisfied 5	Satisfied 4	Satisfied 4	Satisfied 4	Satisfied 4	Satisfied 4	Very satisfied 5	Satisfied 4	Very satisfied 5	Seldom 2
476	Yes	American College of Veterinary Emergency & Critical Care	Female	30 to 35	Single	No	Poor 2	Dissatisfied 2	A little 2	A little 2	A little 2	A moderate amount 3	A moderate amount 3	Very much 4	A moderate amount 3	A little 2	Moderately 3	Moderately 3	Moderately 3	A little 2	Neither poor nor well 3	Dissatisfied 2	Very dissatisfied 1	Neither satisfied nor dissatisfied 3	Neither satisfied nor dissatisfied 3	Neither satisfied nor dissatisfied 3	Neither satisfied nor dissatisfied 3	Neither satisfied nor dissatisfied 3	Dissatisfied 2	Neither satisfied nor dissatisfied 3	Neither satisfied nor dissatisfied 3	Very often 4
477	No
478	Yes	American College of Veterinary Pathologists	Male	30 to 35	Married	No	Very Good 5	Very satisfied 5	Not at all 1	A little 2	Very much 4	Very much 4	A moderate amount 3	Extremely 5	Extremely 5	Completely 5	Mostly 4	Mostly 4	Completely 5	Mostly 4	Very well 5	Satisfied 4	Very satisfied 5	Satisfied 4	Satisfied 4	Satisfied 4	Neither satisfied nor dissatisfied 3	Satisfied 4	Very satisfied 5	Very satisfied 5	Very satisfied 5	Seldom 2
479	Yes	American College of Veterinary Behaviorists	Female	54 to 60	Single	No	Neither poor nor good 3	Satisfied 4	A moderate amount 3	A little 2	Very much 4	Very much 4	A moderate amount 3	Extremely 5	Very much 4	A little 2	Moderately 3	Mostly 4	Moderately 3	Not at all 1	Well 4	Neither satisfied nor dissatisfied 3	Satisfied 4	Satisfied 4	Satisfied 4	Very satisfied 5	Neither satisfied nor dissatisfied 3	Satisfied 4	Satisfied 4	Dissatisfied 2	Very satisfied 5	Seldom 2
480	Yes	American College of Veterinary Behaviorists	Male	30 to 35	Married	No	Good 4	Satisfied 4	Not at all 1	Not at all 1	Very much 4	Very much 4	Very much 4	Very much 4	Very much 4	Mostly 4	Moderately 3	A little 2	Moderately 3	Not at all 1	Well 4	Neither satisfied nor dissatisfied 3	Satisfied 4	Neither satisfied nor dissatisfied 3	Neither satisfied nor dissatisfied 3	Satisfied 4	Satisfied 4	Satisfied 4	Satisfied 4	Satisfied 4	Satisfied 4	Very often 4
481	Yes	American College of Veterinary Pathologists	Female	24 to 29	Single	No	Very Good 5	Satisfied 4	Not at all 1	Not at all 1	Very much 4	Very much 4	A moderate amount 3	Extremely 5	Extremely 5	Mostly 4	Moderately 3	Completely 5	Completely 5	Moderately 3	Very well 5	Satisfied 4	Neither satisfied nor dissatisfied 3	Satisfied 4	Satisfied 4	Neither satisfied nor dissatisfied 3	Neither satisfied nor dissatisfied 3	Satisfied 4	Very satisfied 5	Satisfied 4	Very satisfied 5	Quite often 3
482	Yes	American College of Veterinary Pathologists	Female	30 to 35	Divorced	No	Good 4	Very satisfied 5	Not at all 1	Not at all 1	Very much 4	An extreme amount 5	A moderate amount 3	Extremely 5	Extremely 5	Mostly 4	Completely 5	Mostly 4	Mostly 4	A little 2	Very well 5	Satisfied 4	Very satisfied 5	Satisfied 4	Satisfied 4	Neither satisfied nor dissatisfied 3	Satisfied 4	Satisfied 4	Very satisfied 5	Satisfied 4	Very satisfied 5	Seldom 2
483	Yes	American College of Laboratory Animal Medicine	Female	30 to 35	Married	No	Good 4	Satisfied 4	Not at all 1	Not at all 1	Very much 4	A moderate amount 3	Very much 4	Extremely 5	Very much 4	Moderately 3	A little 2	A little 2	Moderately 3	A little 2	Well 4	Dissatisfied 2	Neither satisfied nor dissatisfied 3	Satisfied 4	Neither satisfied nor dissatisfied 3	Neither satisfied nor dissatisfied 3	Neither satisfied nor dissatisfied 3	Dissatisfied 2	Neither satisfied nor dissatisfied 3	Satisfied 4	Neither satisfied nor dissatisfied 3	Quite often 3
484	Yes	American College of Veterinary Pathologists	Female	30 to 35	Single	No	Good 4	Satisfied 4	Not at all 1	An extreme amount 5	A moderate amount 3	A little 2	A moderate amount 3	Extremely 5	Extremely 5	Mostly 4	Moderately 3	Completely 5	Completely 5	Mostly 4	Very well 5	Satisfied 4	Satisfied 4	Satisfied 4	Neither satisfied nor dissatisfied 3	Very satisfied 5	Satisfied 4	Very satisfied 5	Very satisfied 5	Very satisfied 5	Very satisfied 5	Very often 4
485	Yes	American College of Veterinary Behaviorists	Female	42 to 47	Married	No	Poor 2	Neither satisfied nor dissatisfied 3	A moderate amount 3	Not at all 1	Not at all 1	A little 2	Slightly 2	Very much 4	Very much 4	A little 2	A little 2	A little 2	A little 2	Not at all 1	Neither poor nor well 3	Dissatisfied 2	Dissatisfied 2	Dissatisfied 2	Dissatisfied 2	Dissatisfied 2	Dissatisfied 2	Dissatisfied 2	Dissatisfied 2	Satisfied 4	Satisfied 4	Very often 4
486	Yes	American College of Veterinary Behaviorists	Female	30 to 35	Single	No	Neither poor nor good 3	Dissatisfied 2	Very much 4	A moderate amount 3	A little 2	Very much 4	A moderate amount 3	Extremely 5	Slightly 2	Mostly 4	Mostly 4	Not at all 1	Mostly 4	A little 2	Very poor 1	Very dissatisfied 1	Very dissatisfied 1	Satisfied 4	Neither satisfied nor dissatisfied 3	Very dissatisfied 1	Very dissatisfied 1	Very satisfied 5	Dissatisfied 2	Dissatisfied 2	Very satisfied 5	Quite often 3
487	No
488	Yes	American College of Veterinary Behaviorists	Female	42 to 47	Living as married	No	Good 4	Dissatisfied 2	A little 2	A little 2	Very much 4	Very much 4	A moderate amount 3	Extremely 5	Very much 4	Mostly 4	Moderately 3	Completely 5	Mostly 4	Moderately 3	Very well 5	Neither satisfied nor dissatisfied 3	Satisfied 4	Neither satisfied nor dissatisfied 3	Satisfied 4	Satisfied 4	Neither satisfied nor dissatisfied 3	Satisfied 4	Satisfied 4	Satisfied 4	Very satisfied 5	Seldom 2
489	Yes	American College of Veterinary Behaviorists	Male	30 to 35	Married	No	Good 4	Neither satisfied nor dissatisfied 3	A little 2	Not at all 1	An extreme amount 5	An extreme amount 5	A moderate amount 3	Extremely 5	Extremely 5	Mostly 4	Mostly 4	Completely 5	Completely 5	A little 2	Very well 5	Satisfied 4	Satisfied 4	Neither satisfied nor dissatisfied 3	Satisfied 4	Very satisfied 5	Satisfied 4	Neither satisfied nor dissatisfied 3	Very satisfied 5	Very satisfied 5	Very satisfied 5	Seldom 2
490	Yes	American College of Veterinary Emergency & Critical Care	Female	36 to 41	Divorced	No	Neither poor nor good 3	Neither satisfied nor dissatisfied 3	Not at all 1	Not at all 1	A little 2	A little 2	Slightly 2	Very much 4	Very much 4	A little 2	Moderately 3	Mostly 4	Moderately 3	A little 2	Well 4	Dissatisfied 2	Dissatisfied 2	Dissatisfied 2	Dissatisfied 2	Dissatisfied 2	Dissatisfied 2	Neither satisfied nor dissatisfied 3	Neither satisfied nor dissatisfied 3	Satisfied 4	Satisfied 4	Very often 4
491	Yes	American College of Veterinary Behaviorists	Male	30 to 35	Living as married	No	Good 4	Satisfied 4	Not at all 1	A moderate amount 3	An extreme amount 5	An extreme amount 5	A moderate amount 3	Extremely 5	Extremely 5	Mostly 4	Mostly 4	Mostly 4	Mostly 4	Moderately 3	Very well 5	Neither satisfied nor dissatisfied 3	Satisfied 4	Satisfied 4	Satisfied 4	Satisfied 4	Satisfied 4	Very satisfied 5	Very satisfied 5	Dissatisfied 2	Satisfied 4	Quite often 3
492	Yes	American College of Veterinary Behaviorists	Female	42 to 47	Married	No	Good 4	Very dissatisfied 1	Not at all 1	Not at all 1	Very much 4	Very much 4	Very much 4	Extremely 5	Slightly 2	Moderately 3	A little 2	Mostly 4	A little 2	Not at all 1	Very well 5	Satisfied 4	Dissatisfied 2	Neither satisfied nor dissatisfied 3	Dissatisfied 2	Very satisfied 5	Very satisfied 5	Satisfied 4	Very satisfied 5	Very satisfied 5	Very satisfied 5	Seldom 2
493	Yes	American College of Veterinary Behaviorists	Female	36 to 41	Married	No	Very Good 5	Neither satisfied nor dissatisfied 3	A little 2	A little 2	Very much 4	An extreme amount 5	Very much 4	Extremely 5	Very much 4	Completely 5	Moderately 3	A little 2	Mostly 4	A little 2	Very well 5	Satisfied 4	Satisfied 4	Very satisfied 5	Satisfied 4	Very satisfied 5	Satisfied 4	Satisfied 4	Satisfied 4	Satisfied 4	Satisfied 4	Seldom 2
494	Yes	American College of Veterinary Behaviorists	Female	30 to 35	Married	No
495	No
496	Yes	American College of Veterinary Emergency & Critical Care	Female	30 to 35	Married	No	Neither poor nor good 3	Satisfied 4	Not at all 1	Not at all 1	A moderate amount 3	A moderate amount 3	A moderate amount 3	A moderate amount 3	Slightly 2	A little 2	Moderately 3	Mostly 4	Mostly 4	Not at all 1	Very well 5	Dissatisfied 2	Dissatisfied 2	Dissatisfied 2	Neither satisfied nor dissatisfied 3	Neither satisfied nor dissatisfied 3	Very dissatisfied 1	Neither satisfied nor dissatisfied 3	Very satisfied 5	Neither satisfied nor dissatisfied 3	Satisfied 4	Quite often 3
497	Yes	American College of Veterinary Behaviorists	Female	36 to 41	Married	No	Neither poor nor good 3	Dissatisfied 2	A moderate amount 3	A little 2	A little 2	A moderate amount 3	Very much 4	Extremely 5	Very much 4	Moderately 3	Moderately 3	Mostly 4	Mostly 4	Not at all 1	Neither poor nor well 3	Neither satisfied nor dissatisfied 3	Neither satisfied nor dissatisfied 3	Neither satisfied nor dissatisfied 3	Neither satisfied nor dissatisfied 3	Neither satisfied nor dissatisfied 3	Neither satisfied nor dissatisfied 3	Neither satisfied nor dissatisfied 3	Satisfied 4	Neither satisfied nor dissatisfied 3	Satisfied 4	Quite often 3
498	Yes	American College of Veterinary Anesthesia and Analgesia	Female	24 to 29	Single	No	Poor 2	Dissatisfied 2	A moderate amount 3	A moderate amount 3	Very much 4	A moderate amount 3	Not at all 1	Extremely 5	Slightly 2	A little 2	Not at all 1	Not at all 1	Moderately 3	A little 2	Very well 5	Very dissatisfied 1	Dissatisfied 2	Neither satisfied nor dissatisfied 3	Neither satisfied nor dissatisfied 3	Very satisfied 5	Very satisfied 5	Satisfied 4	Very satisfied 5	Satisfied 4	Very satisfied 5	Quite often 3
499	Yes	American College of Veterinary Behaviorists	Female	42 to 47	Married	No	Good 4	Satisfied 4	Not at all 1	A little 2	Very much 4	Very much 4	Very much 4	Extremely 5	Very much 4	Mostly 4	Mostly 4	Moderately 3	Mostly 4	Moderately 3	Very well 5	Neither satisfied nor dissatisfied 3	Satisfied 4	Neither satisfied nor dissatisfied 3	Satisfied 4	Satisfied 4	Neither satisfied nor dissatisfied 3	Neither satisfied nor dissatisfied 3	Satisfied 4	Satisfied 4	Satisfied 4	Quite often 3
500	Yes	American College of Veterinary Behaviorists	Female	48 to 53	Divorced	No	Good 4	Dissatisfied 2	A moderate amount 3	A little 2	A moderate amount 3	A moderate amount 3	Slightly 2	Extremely 5	Extremely 5	Moderately 3	Mostly 4	Moderately 3	Mostly 4	A little 2	Neither poor nor well 3	Neither satisfied nor dissatisfied 3	Neither satisfied nor dissatisfied 3	Neither satisfied nor dissatisfied 3	Neither satisfied nor dissatisfied 3	Dissatisfied 2	Neither satisfied nor dissatisfied 3	Satisfied 4	Neither satisfied nor dissatisfied 3	Very satisfied 5	Very satisfied 5	Quite often 3
501	Yes	American College of Veterinary Pathologists	Female	30 to 35	Single	No	Neither poor nor good 3	Satisfied 4	Not at all 1	Not at all 1	A moderate amount 3	A little 2	A moderate amount 3	Extremely 5	A moderate amount 3	Moderately 3	Moderately 3	Mostly 4	Mostly 4	A little 2	Well 4	Neither satisfied nor dissatisfied 3	Satisfied 4	Satisfied 4	Neither satisfied nor dissatisfied 3	Satisfied 4	Neither satisfied nor dissatisfied 3	Satisfied 4	Satisfied 4	Satisfied 4	Satisfied 4	Seldom 2
502	Yes	American College of Veterinary Behaviorists	Female	36 to 41	Single	No	Neither poor nor good 3	Dissatisfied 2	A little 2	Not at all 1	A moderate amount 3	Very much 4	Very much 4	Extremely 5	Extremely 5	Not at all 1	A little 2	A little 2	Mostly 4	A little 2	Very well 5	Satisfied 4	Neither satisfied nor dissatisfied 3	Satisfied 4	Neither satisfied nor dissatisfied 3	Very dissatisfied 1	Very dissatisfied 1	Very satisfied 5	Satisfied 4	Dissatisfied 2	Very satisfied 5	Quite often 3
503	Yes	American College of Veterinary Behaviorists	Female	36 to 41	Married	No	Poor 2	Dissatisfied 2	Not at all 1	A little 2	A moderate amount 3	Very much 4	Slightly 2	Extremely 5	Very much 4	Moderately 3	Moderately 3	Mostly 4	Mostly 4	Not at all 1	Very well 5	Dissatisfied 2	Dissatisfied 2	Neither satisfied nor dissatisfied 3	Dissatisfied 2	Dissatisfied 2	Dissatisfied 2	Neither satisfied nor dissatisfied 3	Dissatisfied 2	Satisfied 4	Very satisfied 5	Quite often 3
504	Yes	American College of Zoological Medicine	Female	30 to 35	Single	No	Good 4	Neither satisfied nor dissatisfied 3	A little 2	Not at all 1	Very much 4	A moderate amount 3	A moderate amount 3	Very much 4	A moderate amount 3	Mostly 4	Moderately 3	A little 2	Moderately 3	A little 2	Well 4	Neither satisfied nor dissatisfied 3	Dissatisfied 2	Neither satisfied nor dissatisfied 3	Neither satisfied nor dissatisfied 3	Dissatisfied 2	Dissatisfied 2	Very satisfied 5	Neither satisfied nor dissatisfied 3	Neither satisfied nor dissatisfied 3	Satisfied 4	Seldom 2
505	Yes	American College of Veterinary Preventative Medicine	Female	30 to 35	Single	No	Good 4	Very satisfied 5	Not at all 1	Not at all 1	A moderate amount 3	A moderate amount 3	Very much 4	Very much 4	Very much 4	Completely 5	Completely 5	A little 2	Mostly 4	Mostly 4	Very well 5	Neither satisfied nor dissatisfied 3	Very satisfied 5	Very satisfied 5	Satisfied 4	Dissatisfied 2	Dissatisfied 2	Neither satisfied nor dissatisfied 3	Neither satisfied nor dissatisfied 3	Satisfied 4	Satisfied 4	Seldom 2
506	Yes	American College of Zoological Medicine	Female	36 to 41	Single	No
507	Yes	American College of Zoological Medicine	Female	30 to 35	Married	No	Poor 2	Dissatisfied 2	A little 2	A little 2	A little 2	A little 2	Slightly 2	A moderate amount 3	A moderate amount 3	A little 2	A little 2	Mostly 4	Moderately 3	A little 2	Well 4	Satisfied 4	Satisfied 4	Neither satisfied nor dissatisfied 3	Dissatisfied 2	Dissatisfied 2	Neither satisfied nor dissatisfied 3	Dissatisfied 2	Neither satisfied nor dissatisfied 3	Neither satisfied nor dissatisfied 3	Very satisfied 5	Very often 4
508	Yes	American College of Zoological Medicine	Female	30 to 35	Living as married	No	Good 4	Neither satisfied nor dissatisfied 3	A little 2	Not at all 1	Very much 4	A moderate amount 3	Slightly 2	Very much 4	A moderate amount 3	Moderately 3	A little 2	Not at all 1	Moderately 3	A little 2	Very well 5	Dissatisfied 2	Neither satisfied nor dissatisfied 3	Neither satisfied nor dissatisfied 3	Neither satisfied nor dissatisfied 3	Satisfied 4	Satisfied 4	Satisfied 4	Satisfied 4	Neither satisfied nor dissatisfied 3	Satisfied 4	Quite often 3
509	Yes	American College of Zoological Medicine	Female	24 to 29	Single	No	Good 4	Satisfied 4	Not at all 1	Not at all 1	Very much 4	Very much 4	A moderate amount 3	Very much 4	A moderate amount 3	Moderately 3	Completely 5	Completely 5	Mostly 4	A little 2	Well 4	Dissatisfied 2	Neither satisfied nor dissatisfied 3	Satisfied 4	Satisfied 4	Satisfied 4	Very satisfied 5	Satisfied 4	Very satisfied 5	Satisfied 4	Neither satisfied nor dissatisfied 3	Seldom 2
510	Yes	American College of Veterinary Anesthesia and Analgesia	Female	30 to 35	Married	No	Good 4	Satisfied 4	A moderate amount 3	Very much 4	A moderate amount 3	Very much 4	Slightly 2	Very much 4	Very much 4	Mostly 4	A little 2	A little 2	Moderately 3	Mostly 4	Well 4	Dissatisfied 2	Satisfied 4	Satisfied 4	Neither satisfied nor dissatisfied 3	Neither satisfied nor dissatisfied 3	Satisfied 4	Satisfied 4	Very satisfied 5	Satisfied 4	Very dissatisfied 1	Quite often 3
511	Yes	American College of Veterinary Emergency & Critical Care	Female	24 to 29	Single	No	Poor 2	Satisfied 4	Not at all 1	Not at all 1	A moderate amount 3	A moderate amount 3	A moderate amount 3	Very much 4	Very much 4	A little 2	A little 2	A little 2	Moderately 3	A little 2	Neither poor nor well 3	Dissatisfied 2	Neither satisfied nor dissatisfied 3	Neither satisfied nor dissatisfied 3	Neither satisfied nor dissatisfied 3	Neither satisfied nor dissatisfied 3	Neither satisfied nor dissatisfied 3	Satisfied 4	Satisfied 4	Neither satisfied nor dissatisfied 3	Satisfied 4	Very often 4
512	Yes	American College of Veterinary Surgeons	Female	30 to 35	Married	No	Neither poor nor good 3	Neither satisfied nor dissatisfied 3	Not at all 1	A little 2	A moderate amount 3	A moderate amount 3	A moderate amount 3	Very much 4	A moderate amount 3	Mostly 4	Mostly 4	Mostly 4	Moderately 3	A little 2	Well 4	Neither satisfied nor dissatisfied 3	Neither satisfied nor dissatisfied 3	Satisfied 4	Neither satisfied nor dissatisfied 3	Satisfied 4	Neither satisfied nor dissatisfied 3	Dissatisfied 2	Satisfied 4	Neither satisfied nor dissatisfied 3	Satisfied 4	Seldom 2
513	No
514	Yes	American College of Zoological Medicine	Female	30 to 35	Single	No	Good 4	Satisfied 4	A little 2	Not at all 1	A moderate amount 3	Very much 4	Slightly 2	Very much 4	A moderate amount 3	A little 2	A little 2	Completely 5	Mostly 4	A little 2	Well 4	Dissatisfied 2	Dissatisfied 2	Dissatisfied 2	Dissatisfied 2	Satisfied 4	Very dissatisfied 1	Neither satisfied nor dissatisfied 3	Satisfied 4	Satisfied 4	Satisfied 4	Quite often 3
515	Yes	American College of Veterinary Surgeons	Female	24 to 29	Single	No	Neither poor nor good 3	Neither satisfied nor dissatisfied 3	A little 2	Not at all 1	A moderate amount 3	A moderate amount 3	A moderate amount 3	A moderate amount 3	A moderate amount 3	Moderately 3	Mostly 4	Moderately 3	Moderately 3	Not at all 1	Well 4	Neither satisfied nor dissatisfied 3	Neither satisfied nor dissatisfied 3	Neither satisfied nor dissatisfied 3	Neither satisfied nor dissatisfied 3	Dissatisfied 2	Very dissatisfied 1	Dissatisfied 2	Satisfied 4	Satisfied 4	Very satisfied 5	Very often 4
516	Yes	American College of Veterinary Internal Medicine	Female	24 to 29	Married	No	Poor 2	Dissatisfied 2	A little 2	An extreme amount 5	A moderate amount 3	A moderate amount 3	A moderate amount 3	Slightly 2	A moderate amount 3	Not at all 1	Moderately 3	Completely 5	Mostly 4	Not at all 1	Neither poor nor well 3	Dissatisfied 2	Dissatisfied 2	Dissatisfied 2	Dissatisfied 2	Dissatisfied 2	Neither satisfied nor dissatisfied 3	Neither satisfied nor dissatisfied 3	Satisfied 4	Neither satisfied nor dissatisfied 3	Satisfied 4	Always 5
517	Yes	American College of Veterinary Preventative Medicine	Female	24 to 29	Single	No	Good 4	Dissatisfied 2	A little 2	A little 2	A moderate amount 3	A moderate amount 3	A moderate amount 3	Very much 4	Very much 4	Not at all 1	Not at all 1	A little 2	Mostly 4	Mostly 4	Very well 5	Dissatisfied 2	Very dissatisfied 1	Dissatisfied 2	Very dissatisfied 1	Dissatisfied 2	Neither satisfied nor dissatisfied 3	Satisfied 4	Neither satisfied nor dissatisfied 3	Satisfied 4	Satisfied 4	Always 5
518	Yes	American College of Zoological Medicine	Female	30 to 35	Married	No	Neither poor nor good 3	Dissatisfied 2	Not at all 1	Very much 4	A moderate amount 3	A moderate amount 3	A moderate amount 3	Extremely 5	A moderate amount 3	A little 2	Completely 5	Not at all 1	Mostly 4	A little 2	Very well 5	Very dissatisfied 1	Satisfied 4	Satisfied 4	Neither satisfied nor dissatisfied 3	Neither satisfied nor dissatisfied 3	Satisfied 4	Neither satisfied nor dissatisfied 3	Satisfied 4	Neither satisfied nor dissatisfied 3	Very satisfied 5	Very often 4
519	Yes	American College of Theriogenologists	Female	30 to 35	Divorced	No	Poor 2	Dissatisfied 2	Not at all 1	Not at all 1	A moderate amount 3	Very much 4	Slightly 2	Very much 4	A moderate amount 3	Moderately 3	Mostly 4	Not at all 1	Moderately 3	A little 2	Very well 5	Very dissatisfied 1	Neither satisfied nor dissatisfied 3	Satisfied 4	Neither satisfied nor dissatisfied 3	Dissatisfied 2	Dissatisfied 2	Dissatisfied 2	Satisfied 4	Dissatisfied 2	Very satisfied 5	Quite often 3
520	Yes	American College of Zoological Medicine	Female	30 to 35	Single	No	Neither poor nor good 3	Dissatisfied 2	Not at all 1	A moderate amount 3	A little 2	A little 2	A moderate amount 3	Very much 4	A moderate amount 3	A little 2	Mostly 4	A little 2	Mostly 4	A little 2	Very well 5	Dissatisfied 2	Dissatisfied 2	Dissatisfied 2	Dissatisfied 2	Neither satisfied nor dissatisfied 3	Neither satisfied nor dissatisfied 3	Satisfied 4	Satisfied 4	Satisfied 4	Satisfied 4	Very often 4
521	Yes	American College of Zoological Medicine	Female	30 to 35	Divorced	No	Good 4	Satisfied 4	Not at all 1	Not at all 1	An extreme amount 5	An extreme amount 5	A moderate amount 3	Extremely 5	Very much 4	Mostly 4	Mostly 4	Mostly 4	Completely 5	Mostly 4	Very well 5	Dissatisfied 2	Satisfied 4	Satisfied 4	Very satisfied 5	Very satisfied 5	Neither satisfied nor dissatisfied 3	Very satisfied 5	Satisfied 4	Very satisfied 5	Very satisfied 5	Seldom 2
522	Yes	American College of Veterinary Surgeons	Male	30 to 35	Married	No	Good 4	Satisfied 4	A little 2	Not at all 1	Very much 4	A moderate amount 3	Very much 4	Very much 4	A moderate amount 3	Mostly 4	Mostly 4	Moderately 3	Completely 5	Moderately 3	Well 4	Neither satisfied nor dissatisfied 3	Satisfied 4	Satisfied 4	Satisfied 4	Satisfied 4	Satisfied 4	Satisfied 4	Satisfied 4	Dissatisfied 2	Satisfied 4	Never 1
523	Yes
524	Yes	American College of Veterinary Surgeons	Male	30 to 35	Married	No	Poor 2	Neither satisfied nor dissatisfied 3	Not at all 1	Not at all 1	A little 2	A moderate amount 3	A moderate amount 3	Extremely 5	A moderate amount 3	A little 2	Not at all 1	Mostly 4	Completely 5	Not at all 1	Very well 5	Neither satisfied nor dissatisfied 3	Neither satisfied nor dissatisfied 3	Satisfied 4	Dissatisfied 2	Dissatisfied 2	Satisfied 4	Neither satisfied nor dissatisfied 3	Very satisfied 5	Neither satisfied nor dissatisfied 3	Very satisfied 5	Seldom 2
525	Yes	American College of Zoological Medicine	Female	30 to 35	Married	No	Good 4	Satisfied 4	Not at all 1	Not at all 1	Very much 4	Very much 4	A moderate amount 3	Extremely 5	Very much 4	Moderately 3	Completely 5	A little 2	Mostly 4	A little 2	Very well 5	Satisfied 4	Satisfied 4	Satisfied 4	Satisfied 4	Very satisfied 5	Very satisfied 5	Very satisfied 5	Dissatisfied 2	Satisfied 4	Satisfied 4	Quite often 3
526	Yes	American College of Zoological Medicine	Female	24 to 29	Single	No	Neither poor nor good 3	Dissatisfied 2	A moderate amount 3	Not at all 1	A moderate amount 3	A little 2	A moderate amount 3	Very much 4	Slightly 2	A little 2	Mostly 4	Moderately 3	Moderately 3	A little 2	Poor 2	Neither satisfied nor dissatisfied 3	Dissatisfied 2	Satisfied 4	Dissatisfied 2	Dissatisfied 2	Neither satisfied nor dissatisfied 3	Satisfied 4	Satisfied 4	Satisfied 4	Satisfied 4	Very often 4
527	No
528	Yes	American College of Veterinary Pathologists	Male	30 to 35	Single	No	Good 4	Very satisfied 5	Not at all 1	Not at all 1	A moderate amount 3	A little 2	Slightly 2	Extremely 5	Very much 4	Moderately 3	Mostly 4	Moderately 3	Moderately 3	Moderately 3	Very well 5	Dissatisfied 2	Satisfied 4	Satisfied 4	Neither satisfied nor dissatisfied 3	Neither satisfied nor dissatisfied 3	Satisfied 4	Neither satisfied nor dissatisfied 3	Very satisfied 5	Dissatisfied 2	Very satisfied 5	Very often 4
529	Yes	American College of Zoological Medicine	Female	30 to 35	Married	No	Good 4	Satisfied 4	Not at all 1	Not at all 1	Very much 4	A moderate amount 3	Extremely 5	Extremely 5	Slightly 2	Mostly 4	Mostly 4	A little 2	Mostly 4	A little 2	Very well 5	Dissatisfied 2	Satisfied 4	Satisfied 4	Satisfied 4	Satisfied 4	Dissatisfied 2	Satisfied 4	Dissatisfied 2	Satisfied 4	Satisfied 4	Seldom 2
530	Yes	American College of Veterinary Preventative Medicine	Female	24 to 29	Living as married	No	Neither poor nor good 3	Satisfied 4	A little 2	Very much 4	A moderate amount 3	A moderate amount 3	A moderate amount 3	Very much 4	A moderate amount 3	A little 2	Mostly 4	Moderately 3	Moderately 3	A little 2	Well 4	Very dissatisfied 1	Neither satisfied nor dissatisfied 3	Dissatisfied 2	Satisfied 4	Neither satisfied nor dissatisfied 3	Very dissatisfied 1	Satisfied 4	Dissatisfied 2	Satisfied 4	Satisfied 4	Quite often 3
531	Yes	American College of Veterinary Surgeons	Female	24 to 29	Married	No	Good 4	Very satisfied 5	Not at all 1	Not at all 1	Very much 4	Very much 4	A moderate amount 3	A moderate amount 3	A moderate amount 3	Mostly 4	Moderately 3	Completely 5	Completely 5	Moderately 3	Very well 5	Dissatisfied 2	Neither satisfied nor dissatisfied 3	Very satisfied 5	Satisfied 4	Dissatisfied 2	Very dissatisfied 1	Neither satisfied nor dissatisfied 3	Dissatisfied 2	Very satisfied 5	Dissatisfied 2	Quite often 3
532	No
533	Yes	American College of Veterinary Sports Medicine and Rehabilitation	Female	24 to 29	Single	No	Good 4	Dissatisfied 2	A little 2	Very much 4	A moderate amount 3	A moderate amount 3	A moderate amount 3	Very much 4	A moderate amount 3	A little 2	Not at all 1	Not at all 1	Moderately 3	A little 2	Well 4	Satisfied 4	Dissatisfied 2	Satisfied 4	Dissatisfied 2	Dissatisfied 2	Very dissatisfied 1	Satisfied 4	Very dissatisfied 1	Satisfied 4	Neither satisfied nor dissatisfied 3	Always 5
534	Yes	American College of Veterinary Surgeons	Male	30 to 35	Married	No	Poor 2	Dissatisfied 2	A little 2	Not at all 1	Very much 4	An extreme amount 5	A moderate amount 3	Extremely 5	A moderate amount 3	A little 2	Mostly 4	Moderately 3	Mostly 4	A little 2	Neither poor nor well 3	Neither satisfied nor dissatisfied 3	Neither satisfied nor dissatisfied 3	Neither satisfied nor dissatisfied 3	Dissatisfied 2	Dissatisfied 2	Dissatisfied 2	Very satisfied 5	Very satisfied 5	Satisfied 4	Very satisfied 5	Quite often 3
535	Yes	American College of Veterinary Emergency & Critical Care	Female	24 to 29	Single	No	Poor 2	Very satisfied 5	A little 2	Not at all 1	A moderate amount 3	An extreme amount 5	A moderate amount 3	Extremely 5	Very much 4	Mostly 4	Mostly 4	Completely 5	Mostly 4	A little 2	Very well 5	Dissatisfied 2	Dissatisfied 2	Very satisfied 5	Satisfied 4	Very satisfied 5	Satisfied 4	Very satisfied 5	Very satisfied 5	Very satisfied 5	Very satisfied 5	Seldom 2
536	Yes	American College of Veterinary Internal Medicine	Female	30 to 35	Married	No	Neither poor nor good 3	Dissatisfied 2	Not at all 1	A little 2	A moderate amount 3	A little 2	Slightly 2	A moderate amount 3	A moderate amount 3	Not at all 1	Not at all 1	Moderately 3	A little 2	A little 2	Well 4	Dissatisfied 2	Neither satisfied nor dissatisfied 3	Neither satisfied nor dissatisfied 3	Satisfied 4	Neither satisfied nor dissatisfied 3	Dissatisfied 2	Very satisfied 5	Neither satisfied nor dissatisfied 3	Neither satisfied nor dissatisfied 3	Satisfied 4	Quite often 3
537	Yes	American College of Veterinary Behaviorists	Female	36 to 41	Married	No	Neither poor nor good 3	Dissatisfied 2	A little 2	A little 2	A moderate amount 3	A moderate amount 3	Slightly 2	Slightly 2	A moderate amount 3	A little 2	A little 2	Moderately 3	Moderately 3	A little 2	Very well 5	Dissatisfied 2	Dissatisfied 2	Very dissatisfied 1	Very dissatisfied 1	Neither satisfied nor dissatisfied 3	Dissatisfied 2	Dissatisfied 2	Satisfied 4	Very satisfied 5	Very satisfied 5	Always 5
538	Yes	American College of Veterinary Internal Medicine	Female	30 to 35	Living as married	No	Neither poor nor good 3	Dissatisfied 2	A little 2	Not at all 1	A moderate amount 3	A little 2	Slightly 2	Slightly 2	Very much 4	A little 2	Not at all 1	A little 2	Moderately 3	Not at all 1	Well 4	Neither satisfied nor dissatisfied 3	Dissatisfied 2	Neither satisfied nor dissatisfied 3	Dissatisfied 2	Satisfied 4	Satisfied 4	Satisfied 4	Satisfied 4	Very dissatisfied 1	Satisfied 4	Very often 4
539	Yes	American College of Veterinary Emergency & Critical Care	Female	30 to 35	Married	No	Poor 2	Dissatisfied 2	A little 2	A little 2	A moderate amount 3	Very much 4	Slightly 2	Very much 4	A moderate amount 3	Mostly 4	A little 2	Moderately 3	Moderately 3	A little 2	Well 4	Dissatisfied 2	Satisfied 4	Satisfied 4	Neither satisfied nor dissatisfied 3	Satisfied 4	Dissatisfied 2	Satisfied 4	Neither satisfied nor dissatisfied 3	Very dissatisfied 1	Satisfied 4	Quite often 3
540	No
541	Yes
542	Yes	American College of Veterinary Emergency & Critical Care	Male	30 to 35	Single	No	Neither poor nor good 3	Neither satisfied nor dissatisfied 3	A little 2	A little 2	A moderate amount 3	A moderate amount 3	Slightly 2	A moderate amount 3	A moderate amount 3	Moderately 3	A little 2	Not at all 1	A little 2	Not at all 1	Neither poor nor well 3
543	Yes	American College of Veterinary Internal Medicine	Female	30 to 35	Single	Prefer not to answer	Neither poor nor good 3	Satisfied 4	Not at all 1	Very much 4	A moderate amount 3	A little 2	A moderate amount 3	A moderate amount 3	Very much 4	Moderately 3	Moderately 3	Mostly 4	Moderately 3	Moderately 3	Well 4	Satisfied 4	Neither satisfied nor dissatisfied 3	Neither satisfied nor dissatisfied 3	Neither satisfied nor dissatisfied 3	Satisfied 4	Satisfied 4	Satisfied 4	Satisfied 4	Very satisfied 5	Satisfied 4	Quite often 3
544	No
545	Yes	American College of Veterinary Anesthesia and Analgesia	Male	30 to 35	Single	No	Good 4	Satisfied 4	A little 2	A moderate amount 3	Very much 4	Very much 4	A moderate amount 3	Very much 4	Very much 4	Moderately 3	Mostly 4	Mostly 4	Moderately 3	Moderately 3	Neither poor nor well 3	Dissatisfied 2	Neither satisfied nor dissatisfied 3	Neither satisfied nor dissatisfied 3	Satisfied 4	Satisfied 4	Satisfied 4	Satisfied 4	Satisfied 4	Very satisfied 5	Very satisfied 5
546	Yes	American College of Veterinary Pathologists	Male	24 to 29	Married	No
547	Yes	American College of Veterinary Surgeons	Female	24 to 29	Single	No	Good 4	Neither satisfied nor dissatisfied 3	Not at all 1	Not at all 1	Very much 4	An extreme amount 5	A moderate amount 3	Extremely 5	A moderate amount 3	Mostly 4	Mostly 4	A little 2	Completely 5	A little 2	Very well 5	Neither satisfied nor dissatisfied 3	Neither satisfied nor dissatisfied 3	Satisfied 4	Satisfied 4	Very satisfied 5	Very satisfied 5	Very satisfied 5	Neither satisfied nor dissatisfied 3	Dissatisfied 2	Very satisfied 5	Quite often 3
548	Yes	American College of Veterinary Surgeons	Female	24 to 29	Single	No	Neither poor nor good 3	Satisfied 4	A little 2	A moderate amount 3	Very much 4	Very much 4	A moderate amount 3	Extremely 5	A moderate amount 3	A little 2	A little 2	Not at all 1	A little 2	Not at all 1	Well 4	Very dissatisfied 1	Very dissatisfied 1	Dissatisfied 2	Neither satisfied nor dissatisfied 3	Neither satisfied nor dissatisfied 3	Very dissatisfied 1	Satisfied 4	Dissatisfied 2	Dissatisfied 2	Satisfied 4	Very often 4
549	No
550	Yes	American College of Zoological Medicine	Male	24 to 29	Single	No	Poor 2	Satisfied 4	A little 2	Not at all 1	A moderate amount 3	A moderate amount 3	Very much 4	Very much 4	Very much 4	Moderately 3	A little 2	A little 2	Mostly 4	A little 2	Well 4	Very dissatisfied 1	Dissatisfied 2	Satisfied 4	Dissatisfied 2	Dissatisfied 2	Very dissatisfied 1	Dissatisfied 2	Satisfied 4	Dissatisfied 2	Neither satisfied nor dissatisfied 3	Very often 4
551	Yes	American College of Veterinary Surgeons	Male	30 to 35	Married	No	Neither poor nor good 3	Satisfied 4	Not at all 1	Not at all 1	Very much 4	Very much 4	A moderate amount 3	Very much 4	A moderate amount 3	Moderately 3	Completely 5	Not at all 1	Mostly 4	A little 2	Well 4	Neither satisfied nor dissatisfied 3	Satisfied 4	Satisfied 4	Satisfied 4	Satisfied 4	Dissatisfied 2	Neither satisfied nor dissatisfied 3	Dissatisfied 2	Satisfied 4	Satisfied 4	Seldom 2
552	Yes
553	Yes	American College of Laboratory Animal Medicine	Female	42 to 47	Married	No	Good 4	Dissatisfied 2	A little 2	Very much 4	Very much 4	Very much 4	Slightly 2	A moderate amount 3	A moderate amount 3	Mostly 4	A little 2	Moderately 3	Mostly 4	Not at all 1	Well 4	Satisfied 4	Dissatisfied 2	Neither satisfied nor dissatisfied 3	Neither satisfied nor dissatisfied 3	Very satisfied 5	Satisfied 4	Very satisfied 5	Neither satisfied nor dissatisfied 3	Satisfied 4	Neither satisfied nor dissatisfied 3	Seldom 2
554	Yes	American College of Zoological Medicine	Female	30 to 35	Single	No	Good 4	Satisfied 4	Not at all 1	Not at all 1	Very much 4	Very much 4	A moderate amount 3	Very much 4	Very much 4	Mostly 4	Mostly 4	Moderately 3	Mostly 4	Moderately 3	Neither poor nor well 3	Satisfied 4	Satisfied 4	Satisfied 4	Satisfied 4	Dissatisfied 2	Very dissatisfied 1	Dissatisfied 2	Satisfied 4	Satisfied 4	Satisfied 4	Seldom 2
555	No
556	Yes	American College of Veterinary Surgeons	Male	30 to 35	Married	No	Neither poor nor good 3	Dissatisfied 2	A little 2	An extreme amount 5	A moderate amount 3	A moderate amount 3	Slightly 2	A moderate amount 3	Not at all 1	A little 2	A little 2	Not at all 1	Moderately 3	A little 2	Very well 5	Dissatisfied 2	Dissatisfied 2	Dissatisfied 2	Dissatisfied 2	Dissatisfied 2	Dissatisfied 2	Neither satisfied nor dissatisfied 3	Satisfied 4	Satisfied 4	Satisfied 4	Very often 4
557	No
558	Yes	American College of Veterinary Surgeons	Female	30 to 35	Single	Yes	Poor 2	Dissatisfied 2	A little 2	A moderate amount 3	A little 2	A little 2	Slightly 2	A moderate amount 3	Very much 4	A little 2	Not at all 1	Moderately 3	Moderately 3	A little 2	Neither poor nor well 3	Very dissatisfied 1	Very dissatisfied 1	Very dissatisfied 1	Very dissatisfied 1	Very dissatisfied 1	Very dissatisfied 1	Very dissatisfied 1	Satisfied 4	Dissatisfied 2	Satisfied 4	Quite often 3
559	Yes	American College of Veterinary Surgeons	Male	24 to 29	Single	No	Good 4	Satisfied 4	Not at all 1	A little 2	Very much 4	An extreme amount 5	Very much 4	Extremely 5	A moderate amount 3	Moderately 3	Moderately 3	Moderately 3	Completely 5	A little 2	Very well 5	Neither satisfied nor dissatisfied 3	Neither satisfied nor dissatisfied 3	Very satisfied 5	Satisfied 4	Satisfied 4	Satisfied 4	Very satisfied 5	Satisfied 4	Satisfied 4	Very satisfied 5	Seldom 2
560	Yes	American College of Veterinary Surgeons	Female	24 to 29	Single	No	Good 4	Satisfied 4	Not at all 1	Not at all 1	Very much 4	A moderate amount 3	Very much 4	Extremely 5	Very much 4	Moderately 3	Moderately 3	Completely 5	Completely 5	A little 2	Very well 5
561	Yes	American College of Veterinary Internal Medicine	Female	30 to 35	Single	No	Neither poor nor good 3	Neither satisfied nor dissatisfied 3	Not at all 1	A little 2	A moderate amount 3	Very much 4	Very much 4	Extremely 5	A moderate amount 3	Mostly 4	Mostly 4	A little 2	Mostly 4	Moderately 3	Very well 5	Satisfied 4	Neither satisfied nor dissatisfied 3	Satisfied 4	Neither satisfied nor dissatisfied 3	Dissatisfied 2	Very dissatisfied 1	Satisfied 4	Satisfied 4	Satisfied 4	Very satisfied 5	Quite often 3
562	Yes	American College of Veterinary Surgeons	Female	24 to 29	Single	No	Neither poor nor good 3	Neither satisfied nor dissatisfied 3	Not at all 1	Not at all 1	A moderate amount 3	A moderate amount 3	A moderate amount 3	Extremely 5	Very much 4	A little 2	Mostly 4	Completely 5	Completely 5	A little 2	Very well 5	Dissatisfied 2	Dissatisfied 2	Dissatisfied 2	Neither satisfied nor dissatisfied 3	Dissatisfied 2	Very dissatisfied 1	Satisfied 4	Dissatisfied 2	Neither satisfied nor dissatisfied 3	Very satisfied 5	Seldom 2
563	Yes	American College of Zoological Medicine	Female	30 to 35	Single	No	Good 4	Satisfied 4	A little 2	A little 2	Very much 4	Very much 4	A moderate amount 3	Extremely 5	A moderate amount 3	Mostly 4	Mostly 4	Moderately 3	Mostly 4	Moderately 3	Very well 5	Satisfied 4	Satisfied 4	Satisfied 4	Satisfied 4	Neither satisfied nor dissatisfied 3	Dissatisfied 2	Satisfied 4	Neither satisfied nor dissatisfied 3	Satisfied 4	Satisfied 4	Seldom 2
564	Yes	American College of Zoological Medicine	Female	30 to 35	Living as married	No	Neither poor nor good 3	Satisfied 4	Not at all 1	Not at all 1	Very much 4	An extreme amount 5	A moderate amount 3	Very much 4	Very much 4	Mostly 4	Mostly 4	Completely 5	Mostly 4	Moderately 3	Well 4	Neither satisfied nor dissatisfied 3	Neither satisfied nor dissatisfied 3	Satisfied 4	Neither satisfied nor dissatisfied 3	Satisfied 4	Neither satisfied nor dissatisfied 3	Satisfied 4	Very satisfied 5	Satisfied 4	Very satisfied 5	Quite often 3
565	No
566	Yes	American College of Veterinary Surgeons	Female	24 to 29	Living as married	No	Neither poor nor good 3	Satisfied 4	A little 2	A little 2	A moderate amount 3	A moderate amount 3	Slightly 2	Very much 4	A moderate amount 3	Moderately 3	Moderately 3	Moderately 3	Mostly 4	A little 2	Very well 5	Neither satisfied nor dissatisfied 3	Dissatisfied 2	Neither satisfied nor dissatisfied 3	Neither satisfied nor dissatisfied 3	Satisfied 4	Dissatisfied 2	Neither satisfied nor dissatisfied 3	Satisfied 4	Neither satisfied nor dissatisfied 3	Satisfied 4	Quite often 3
567	Yes	American College of Veterinary Surgeons	Female	24 to 29	Single	No	Good 4	Dissatisfied 2	Not at all 1	A little 2	A moderate amount 3	A little 2	A moderate amount 3	Extremely 5	A moderate amount 3	Moderately 3	Mostly 4	Mostly 4	Completely 5	A little 2	Well 4	Dissatisfied 2	Dissatisfied 2	Dissatisfied 2	Dissatisfied 2	Satisfied 4	Dissatisfied 2	Satisfied 4	Satisfied 4	Satisfied 4	Satisfied 4	Very often 4
568	Yes	American College of Veterinary Surgeons	Female	30 to 35	Single	No	Poor 2	Dissatisfied 2	A little 2	Not at all 1	A moderate amount 3	Very much 4	A moderate amount 3	Very much 4	Slightly 2	Not at all 1	A little 2	A little 2	Moderately 3	Not at all 1	Neither poor nor well 3	Dissatisfied 2	Neither satisfied nor dissatisfied 3	Satisfied 4	Dissatisfied 2	Satisfied 4	Satisfied 4	Satisfied 4	Very satisfied 5	Dissatisfied 2	Very satisfied 5	Very often 4
569	Yes	American College of Veterinary Surgeons	Female	30 to 35	Single	No	Good 4	Dissatisfied 2	Not at all 1	Not at all 1	Very much 4	Very much 4	Very much 4	Extremely 5	A moderate amount 3	Moderately 3	Mostly 4	Mostly 4	Completely 5	A little 2	Very well 5	Dissatisfied 2	Neither satisfied nor dissatisfied 3	Satisfied 4	Neither satisfied nor dissatisfied 3	Dissatisfied 2	Dissatisfied 2	Satisfied 4	Very satisfied 5	Dissatisfied 2	Very satisfied 5	Seldom 2
570	Yes	American College of Veterinary Surgeons	Male	30 to 35	Married	No	Neither poor nor good 3	Neither satisfied nor dissatisfied 3	A little 2	A little 2	Very much 4	An extreme amount 5	A moderate amount 3	Extremely 5	A moderate amount 3	Moderately 3	Mostly 4	Mostly 4	Mostly 4	A little 2	Very well 5	Dissatisfied 2	Satisfied 4	Satisfied 4	Neither satisfied nor dissatisfied 3	Neither satisfied nor dissatisfied 3	Neither satisfied nor dissatisfied 3	Neither satisfied nor dissatisfied 3	Satisfied 4	Neither satisfied nor dissatisfied 3	Very satisfied 5	Seldom 2
571	Yes	American College of Veterinary Surgeons	Male	30 to 35	Separated	No	Poor 2	Neither satisfied nor dissatisfied 3	A little 2	Not at all 1	A moderate amount 3	Very much 4	A moderate amount 3	A moderate amount 3	A moderate amount 3	Moderately 3	Not at all 1	Not at all 1	Moderately 3	A little 2	Well 4	Very dissatisfied 1	Dissatisfied 2	Satisfied 4	Neither satisfied nor dissatisfied 3	Dissatisfied 2	Very dissatisfied 1	Neither satisfied nor dissatisfied 3	Dissatisfied 2	Neither satisfied nor dissatisfied 3	Neither satisfied nor dissatisfied 3	Seldom 2
572	Yes	American College of Veterinary Surgeons	Female	30 to 35	Single	No	Poor 2	Dissatisfied 2	A moderate amount 3	Not at all 1	Not at all 1	A little 2	Not at all 1	A moderate amount 3	Not at all 1	A little 2	Mostly 4	Moderately 3	Moderately 3	A little 2	Well 4	Dissatisfied 2	Dissatisfied 2	Neither satisfied nor dissatisfied 3	Dissatisfied 2	Dissatisfied 2	Very dissatisfied 1	Satisfied 4	Satisfied 4	Satisfied 4	Satisfied 4	Quite often 3
573	Yes	American College of Veterinary Surgeons	Female	30 to 35	Single	No	Very Poor 1	Very dissatisfied 1	A little 2	A little 2	A little 2	A moderate amount 3	A moderate amount 3	Very much 4	A moderate amount 3	Not at all 1	Not at all 1	Not at all 1	Moderately 3	A little 2	Well 4	Dissatisfied 2	Dissatisfied 2	Dissatisfied 2	Dissatisfied 2	Satisfied 4	Satisfied 4	Satisfied 4	Satisfied 4	Neither satisfied nor dissatisfied 3	Satisfied 4	Very often 4
574	Yes	American College of Veterinary Surgeons	Female	30 to 35	Single	No	Neither poor nor good 3	Satisfied 4	Not at all 1	Not at all 1	A moderate amount 3	Not at all 1	Slightly 2	A moderate amount 3	A moderate amount 3	A little 2	A little 2	A little 2	Moderately 3	A little 2	Well 4	Neither satisfied nor dissatisfied 3	Neither satisfied nor dissatisfied 3	Neither satisfied nor dissatisfied 3	Dissatisfied 2	Dissatisfied 2	Neither satisfied nor dissatisfied 3	Neither satisfied nor dissatisfied 3	Satisfied 4	Satisfied 4	Satisfied 4	Always 5
575	No
576	Yes	American College of Zoological Medicine	Female	30 to 35	Single	No	Poor 2	Neither satisfied nor dissatisfied 3	Not at all 1	Not at all 1	A little 2	A moderate amount 3	Slightly 2	Very much 4	Very much 4	A little 2	A little 2	A little 2	Mostly 4	A little 2	Very well 5	Dissatisfied 2	Dissatisfied 2	Neither satisfied nor dissatisfied 3	Dissatisfied 2	Neither satisfied nor dissatisfied 3	Neither satisfied nor dissatisfied 3	Neither satisfied nor dissatisfied 3	Satisfied 4	Neither satisfied nor dissatisfied 3	Satisfied 4
577	Yes	American College of Veterinary Internal Medicine	Male	36 to 41	Single	No	Poor 2	Dissatisfied 2	A little 2	A little 2	Not at all 1	A little 2	A moderate amount 3	A moderate amount 3	A moderate amount 3	A little 2	Not at all 1	A little 2	A little 2	Not at all 1	Well 4	Dissatisfied 2	Neither satisfied nor dissatisfied 3	Neither satisfied nor dissatisfied 3	Dissatisfied 2	Dissatisfied 2	Very dissatisfied 1	Satisfied 4	Neither satisfied nor dissatisfied 3	Satisfied 4	Satisfied 4	Always 5
578	Yes	American College of Veterinary Surgeons	Female	30 to 35	Single	No	Poor 2	Dissatisfied 2	Not at all 1	A little 2	A moderate amount 3	Very much 4	A moderate amount 3	Extremely 5	Slightly 2	Not at all 1	Moderately 3	Not at all 1	Moderately 3	A little 2	Very well 5	Dissatisfied 2	Very dissatisfied 1	Neither satisfied nor dissatisfied 3	Neither satisfied nor dissatisfied 3	Dissatisfied 2	Dissatisfied 2	Satisfied 4	Dissatisfied 2	Very dissatisfied 1	Very satisfied 5	Very often 4
579	Yes	American College of Veterinary Surgeons	Male	30 to 35	Single	No	Neither poor nor good 3	Neither satisfied nor dissatisfied 3	Not at all 1	Not at all 1	A moderate amount 3	A moderate amount 3	Very much 4	Extremely 5	A moderate amount 3	Mostly 4	Moderately 3	A little 2	Mostly 4	A little 2	Neither poor nor well 3	Dissatisfied 2	Dissatisfied 2	Neither satisfied nor dissatisfied 3	Dissatisfied 2	Satisfied 4	Very satisfied 5	Neither satisfied nor dissatisfied 3	Neither satisfied nor dissatisfied 3	Neither satisfied nor dissatisfied 3	Neither satisfied nor dissatisfied 3	Very often 4
580	Yes	American College of Zoological Medicine	Female	30 to 35	Single	No	Neither poor nor good 3	Dissatisfied 2	A little 2	A little 2	A moderate amount 3	A moderate amount 3	A moderate amount 3	Very much 4	Slightly 2	Moderately 3	Moderately 3	A little 2	Moderately 3	A little 2	Well 4	Dissatisfied 2	Satisfied 4	Satisfied 4	Neither satisfied nor dissatisfied 3	Neither satisfied nor dissatisfied 3	Dissatisfied 2	Satisfied 4	Neither satisfied nor dissatisfied 3	Satisfied 4	Dissatisfied 2	Seldom 2
581	No
582	Yes	American College of Veterinary Emergency & Critical Care	Male	30 to 35	Single	No	Poor 2	Dissatisfied 2	A little 2	A little 2	A little 2	A moderate amount 3	Very much 4	Very much 4	Slightly 2	A little 2	Not at all 1	Mostly 4	Moderately 3	A little 2	Well 4	Dissatisfied 2	Dissatisfied 2	Neither satisfied nor dissatisfied 3	Dissatisfied 2	Satisfied 4	Dissatisfied 2	Very satisfied 5	Satisfied 4	Neither satisfied nor dissatisfied 3	Satisfied 4	Very often 4
583	Yes	American College of Veterinary Surgeons	Male	30 to 35	Single	No	Good 4	Dissatisfied 2	Not at all 1	Not at all 1	A moderate amount 3	A moderate amount 3	A moderate amount 3	Extremely 5	Extremely 5	Mostly 4	Moderately 3	Completely 5	Completely 5	Moderately 3	Very well 5	Satisfied 4	Satisfied 4	Very satisfied 5	Satisfied 4	Satisfied 4	Satisfied 4	Satisfied 4	Satisfied 4	Satisfied 4	Satisfied 4	Seldom 2
584	Yes	American College of Veterinary Surgeons	Female	24 to 29	Single	No	Good 4	Neither satisfied nor dissatisfied 3	A little 2	Not at all 1	A moderate amount 3	A moderate amount 3	Slightly 2	Very much 4	A moderate amount 3	A little 2	Moderately 3	Moderately 3	Mostly 4	A little 2	Very well 5	Satisfied 4	Very dissatisfied 1	Satisfied 4	Satisfied 4	Satisfied 4	Satisfied 4	Satisfied 4	Satisfied 4	Neither satisfied nor dissatisfied 3	Satisfied 4	Very often 4
585	Yes	American College of Veterinary Surgeons	Female	24 to 29	Married	No	Neither poor nor good 3	Very satisfied 5	Not at all 1	Not at all 1	A moderate amount 3	Very much 4	A moderate amount 3	Extremely 5	Very much 4	Mostly 4	Moderately 3	Mostly 4	Mostly 4	Moderately 3	Very well 5	Satisfied 4	Satisfied 4	Satisfied 4	Satisfied 4	Very satisfied 5	Very satisfied 5	Neither satisfied nor dissatisfied 3	Very satisfied 5	Very satisfied 5	Very satisfied 5	Seldom 2
586	No
587	Yes	American College of Veterinary Surgeons	Male	36 to 41	Married	Yes	Very Poor 1	Very dissatisfied 1	Very much 4	A little 2	A little 2	Not at all 1	Slightly 2	Very much 4	Slightly 2	A little 2	Not at all 1	Not at all 1	Moderately 3	Not at all 1	Neither poor nor well 3	Very dissatisfied 1	Very dissatisfied 1	Dissatisfied 2	Very dissatisfied 1	Dissatisfied 2	Very dissatisfied 1	Dissatisfied 2	Very dissatisfied 1	Neither satisfied nor dissatisfied 3	Satisfied 4	Always 5
588	Yes	American College of Veterinary Pathologists	Female	36 to 41	Married	No	Neither poor nor good 3	Satisfied 4	A little 2	A little 2	A moderate amount 3	A little 2	A moderate amount 3	Very much 4	A moderate amount 3	Mostly 4	Moderately 3	Moderately 3	Mostly 4	A little 2	Well 4	Dissatisfied 2	Neither satisfied nor dissatisfied 3	Dissatisfied 2	Dissatisfied 2	Neither satisfied nor dissatisfied 3	Dissatisfied 2	Neither satisfied nor dissatisfied 3	Satisfied 4	Satisfied 4	Satisfied 4	Very often 4
589	Yes	American College of Veterinary Internal Medicine	Female	42 to 47	Single	No	Good 4	Neither satisfied nor dissatisfied 3	Not at all 1	A little 2	Very much 4	Very much 4	A moderate amount 3	Extremely 5	A moderate amount 3	Mostly 4	Moderately 3	Moderately 3	Moderately 3	A little 2	Well 4	Satisfied 4	Satisfied 4	Neither satisfied nor dissatisfied 3	Neither satisfied nor dissatisfied 3	Dissatisfied 2	Dissatisfied 2	Satisfied 4	Neither satisfied nor dissatisfied 3	Satisfied 4	Satisfied 4	Seldom 2
590	Yes	American College of Veterinary Surgeons	Female	24 to 29	Married	No	Very Poor 1	Dissatisfied 2	Not at all 1	A moderate amount 3	A little 2	A moderate amount 3	Slightly 2	A moderate amount 3	Very much 4	Not at all 1	Mostly 4	Moderately 3	Moderately 3	A little 2	Very well 5	Very dissatisfied 1	Dissatisfied 2	Neither satisfied nor dissatisfied 3	Dissatisfied 2	Satisfied 4	Satisfied 4	Satisfied 4	Satisfied 4	Neither satisfied nor dissatisfied 3	Satisfied 4	Very often 4
591	Yes	American College of Veterinary Internal Medicine	Female	24 to 29	Single	No	Good 4	Neither satisfied nor dissatisfied 3	A little 2	Not at all 1	Very much 4	Very much 4	A moderate amount 3	Very much 4	A moderate amount 3	Moderately 3	Mostly 4	A little 2	A little 2	A little 2	Well 4	Dissatisfied 2	Neither satisfied nor dissatisfied 3	Dissatisfied 2	Satisfied 4	Very satisfied 5	Very satisfied 5	Very satisfied 5	Neither satisfied nor dissatisfied 3	Satisfied 4	Very satisfied 5	Very often 4
592	Yes	American College of Veterinary Dermatology	Female	36 to 41	Divorced	No	Neither poor nor good 3	Neither satisfied nor dissatisfied 3	Not at all 1	Not at all 1	A moderate amount 3	A little 2	Slightly 2	A moderate amount 3	Very much 4	Moderately 3	A little 2	Not at all 1	Moderately 3	A little 2	Well 4	Dissatisfied 2	Neither satisfied nor dissatisfied 3	Neither satisfied nor dissatisfied 3	Dissatisfied 2	Dissatisfied 2	Dissatisfied 2	Dissatisfied 2	Neither satisfied nor dissatisfied 3	Satisfied 4	Neither satisfied nor dissatisfied 3	Quite often 3
593	Yes	American College of Veterinary Pathologists	Male	24 to 29	Single	No	Neither poor nor good 3	Neither satisfied nor dissatisfied 3	Not at all 1	Not at all 1	A little 2	A little 2	A moderate amount 3	Very much 4	A moderate amount 3	A little 2	Moderately 3	A little 2	Mostly 4	A little 2	Well 4	Very dissatisfied 1	Neither satisfied nor dissatisfied 3	Neither satisfied nor dissatisfied 3	Dissatisfied 2	Dissatisfied 2	Dissatisfied 2	Satisfied 4	Dissatisfied 2	Neither satisfied nor dissatisfied 3	Satisfied 4	Very often 4
594	Yes	American College of Veterinary Anesthesia and Analgesia	Female	30 to 35	Single	No	Good 4	Neither satisfied nor dissatisfied 3	A little 2	Not at all 1	A moderate amount 3	A moderate amount 3	Slightly 2	Very much 4	A moderate amount 3	A little 2	Not at all 1	A little 2	Moderately 3	A little 2	Well 4	Dissatisfied 2	Dissatisfied 2	Neither satisfied nor dissatisfied 3	Neither satisfied nor dissatisfied 3	Dissatisfied 2	Dissatisfied 2	Dissatisfied 2	Satisfied 4	Satisfied 4	Satisfied 4	Quite often 3
595	Yes	American Veterinary Dental College	Female	30 to 35	Living as married	No	Poor 2	Dissatisfied 2	A little 2	Not at all 1	A little 2	A little 2	Not at all 1	Very much 4	A moderate amount 3	A little 2	Not at all 1	Not at all 1	Mostly 4	Not at all 1	Very well 5	Neither satisfied nor dissatisfied 3	Neither satisfied nor dissatisfied 3	Neither satisfied nor dissatisfied 3	Dissatisfied 2	Very satisfied 5	Neither satisfied nor dissatisfied 3	Neither satisfied nor dissatisfied 3	Very satisfied 5	Satisfied 4	Satisfied 4	Very often 4
596	No
597	Yes	American College of Veterinary Anesthesia and Analgesia	Female	30 to 35	Married	Prefer not to answer	Poor 2	Dissatisfied 2	A little 2	A moderate amount 3	A little 2	A little 2	A moderate amount 3	Slightly 2	Slightly 2	Not at all 1	Moderately 3	Moderately 3	Moderately 3	A little 2	Well 4	Very dissatisfied 1	Dissatisfied 2	Satisfied 4	Dissatisfied 2	Dissatisfied 2	Dissatisfied 2	Neither satisfied nor dissatisfied 3	Very satisfied 5	Dissatisfied 2	Neither satisfied nor dissatisfied 3	Very often 4
598	Yes	American College of Veterinary Surgeons	Female	30 to 35	Single	No	Good 4	Neither satisfied nor dissatisfied 3	A little 2	Very much 4	Very much 4	An extreme amount 5	Very much 4	Extremely 5	A moderate amount 3	A little 2	Moderately 3	Not at all 1	Completely 5	A little 2	Neither poor nor well 3	Dissatisfied 2	Neither satisfied nor dissatisfied 3	Very satisfied 5	Satisfied 4	Satisfied 4	Satisfied 4	Very satisfied 5	Satisfied 4	Very satisfied 5	Very satisfied 5	Quite often 3
599	Yes	American College of Theriogenologists	Female	30 to 35	Single	Yes	Neither poor nor good 3	Dissatisfied 2	Not at all 1	Very much 4	A little 2	A little 2	A moderate amount 3	Very much 4	Slightly 2	A little 2	Not at all 1	A little 2	Moderately 3	Moderately 3	Well 4	Dissatisfied 2	Dissatisfied 2	Dissatisfied 2	Very dissatisfied 1	Dissatisfied 2	Dissatisfied 2	Dissatisfied 2	Satisfied 4	Neither satisfied nor dissatisfied 3	Satisfied 4	Always 5
600	No
601	No
602	Yes	American College of Veterinary Surgeons	Female	30 to 35	Single	No	Poor 2	Dissatisfied 2	A little 2	A little 2	A little 2	A little 2	Slightly 2	Very much 4	Slightly 2	A little 2	A little 2	Mostly 4	Mostly 4	Not at all 1	Poor 2	Dissatisfied 2	Dissatisfied 2	Neither satisfied nor dissatisfied 3	Neither satisfied nor dissatisfied 3	Very dissatisfied 1	Very dissatisfied 1	Neither satisfied nor dissatisfied 3	Neither satisfied nor dissatisfied 3	Very dissatisfied 1	Satisfied 4	Seldom 2
603	Yes	American College of Veterinary Surgeons	Female	30 to 35	Single	No	Poor 2	Dissatisfied 2	A little 2	A little 2	Very much 4	A little 2	A moderate amount 3	Very much 4	Very much 4	A little 2	Mostly 4	Mostly 4	Mostly 4	A little 2	Well 4	Dissatisfied 2	Neither satisfied nor dissatisfied 3	Satisfied 4	Neither satisfied nor dissatisfied 3	Dissatisfied 2	Dissatisfied 2	Satisfied 4	Satisfied 4	Satisfied 4	Satisfied 4	Quite often 3
604	No
605	Yes	American College of Veterinary Radiology	Female	30 to 35	Single	No	Poor 2	Dissatisfied 2	A little 2	Very much 4	A moderate amount 3	A moderate amount 3	Not at all 1	A moderate amount 3	Slightly 2	A little 2	A little 2	Not at all 1	Moderately 3	A little 2	Well 4	Dissatisfied 2	Dissatisfied 2	Dissatisfied 2	Dissatisfied 2	Neither satisfied nor dissatisfied 3	Neither satisfied nor dissatisfied 3	Neither satisfied nor dissatisfied 3	Satisfied 4	Dissatisfied 2	Satisfied 4	Very often 4
606	Yes	American College of Veterinary Surgeons	Female	30 to 35	Single	No	Good 4	Neither satisfied nor dissatisfied 3	Not at all 1	A little 2	Very much 4	Very much 4	A moderate amount 3	Very much 4	Very much 4	A little 2	Moderately 3	Moderately 3	Mostly 4	Not at all 1	Well 4	Neither satisfied nor dissatisfied 3	Neither satisfied nor dissatisfied 3	Neither satisfied nor dissatisfied 3	Satisfied 4	Satisfied 4	Neither satisfied nor dissatisfied 3	Neither satisfied nor dissatisfied 3	Satisfied 4	Neither satisfied nor dissatisfied 3	Very satisfied 5
607	Yes	American College of Veterinary Surgeons	Female	30 to 35	Single	No	Good 4	Neither satisfied nor dissatisfied 3	A little 2	Not at all 1	Very much 4	Very much 4	Very much 4	Extremely 5	Slightly 2	Moderately 3	Moderately 3	A little 2	Mostly 4	Not at all 1	Well 4	Neither satisfied nor dissatisfied 3	Neither satisfied nor dissatisfied 3	Satisfied 4	Neither satisfied nor dissatisfied 3	Dissatisfied 2	Dissatisfied 2	Satisfied 4	Satisfied 4	Satisfied 4	Satisfied 4	Quite often 3
608	No
609	Yes	American College of Veterinary Emergency & Critical Care	Male	24 to 29	Single	No	Good 4	Satisfied 4	Not at all 1	Not at all 1	A moderate amount 3	A little 2	A moderate amount 3	Very much 4	A moderate amount 3	Mostly 4	Moderately 3	A little 2	Moderately 3	A little 2	Neither poor nor well 3	Neither satisfied nor dissatisfied 3	Neither satisfied nor dissatisfied 3	Neither satisfied nor dissatisfied 3	Neither satisfied nor dissatisfied 3	Neither satisfied nor dissatisfied 3	Dissatisfied 2	Neither satisfied nor dissatisfied 3	Neither satisfied nor dissatisfied 3	Neither satisfied nor dissatisfied 3	Neither satisfied nor dissatisfied 3	Seldom 2
610	Yes
611	Yes	American College of Veterinary Surgeons	Female	24 to 29	Married	No	Poor 2	Dissatisfied 2	A moderate amount 3	Very much 4	A little 2	A little 2	A moderate amount 3	Extremely 5	A moderate amount 3	A little 2	Not at all 1	Not at all 1	A little 2	Not at all 1	Very well 5	Dissatisfied 2	Very dissatisfied 1	Dissatisfied 2	Dissatisfied 2	Dissatisfied 2	Very dissatisfied 1	Very dissatisfied 1	Satisfied 4	Very satisfied 5	Dissatisfied 2	Very often 4
612	Yes	American College of Veterinary Sports Medicine and Rehabilitation	Female	24 to 29	Single	No	Good 4	Neither satisfied nor dissatisfied 3	A moderate amount 3	A little 2	A moderate amount 3	A moderate amount 3	A moderate amount 3	A moderate amount 3	A moderate amount 3	Moderately 3	Moderately 3	Mostly 4	Mostly 4	Moderately 3	Well 4	Satisfied 4	Satisfied 4	Satisfied 4	Neither satisfied nor dissatisfied 3	Satisfied 4	Neither satisfied nor dissatisfied 3	Satisfied 4	Satisfied 4	Satisfied 4	Satisfied 4	Very often 4
613	Yes	American College of Veterinary Pathologists	Female	30 to 35	Single	No	Good 4	Satisfied 4	Not at all 1	Not at all 1	Very much 4	A moderate amount 3	A moderate amount 3	Very much 4	A moderate amount 3	Moderately 3	Mostly 4	Completely 5	Mostly 4	Moderately 3	Very well 5	Neither satisfied nor dissatisfied 3	Satisfied 4	Satisfied 4	Satisfied 4	Satisfied 4	Dissatisfied 2	Very satisfied 5	Satisfied 4	Satisfied 4	Satisfied 4	Seldom 2
614	Yes	American College of Theriogenologists	Female	24 to 29	Single	No	Good 4	Dissatisfied 2	A little 2	A little 2	A moderate amount 3	A moderate amount 3	Slightly 2	Very much 4	Very much 4	Not at all 1	Mostly 4	Moderately 3	Moderately 3	Moderately 3	Very well 5	Satisfied 4	Satisfied 4	Satisfied 4	Satisfied 4	Satisfied 4	Satisfied 4	Very satisfied 5	Satisfied 4	Satisfied 4	Very satisfied 5	Quite often 3
615	Yes	American College of Veterinary Sports Medicine and Rehabilitation	Female	30 to 35	Single	No	Neither poor nor good 3	Neither satisfied nor dissatisfied 3	A little 2	Very much 4	A moderate amount 3	A little 2	Very much 4	A moderate amount 3	A moderate amount 3	Not at all 1	Moderately 3	Mostly 4	Mostly 4	Moderately 3	Well 4	Very dissatisfied 1	Neither satisfied nor dissatisfied 3	Dissatisfied 2	Dissatisfied 2	Very dissatisfied 1	Very dissatisfied 1	Dissatisfied 2	Satisfied 4	Neither satisfied nor dissatisfied 3	Satisfied 4	Always 5
616	Yes	American College of Veterinary Dermatology	Female	30 to 35	Married	No	Good 4	Satisfied 4	Not at all 1	Not at all 1	Very much 4	Very much 4	A moderate amount 3	Extremely 5	Extremely 5	Mostly 4	Mostly 4	Moderately 3	Mostly 4	Mostly 4	Very well 5	Satisfied 4	Satisfied 4	Satisfied 4	Satisfied 4	Satisfied 4	Satisfied 4	Satisfied 4	Very satisfied 5	Very satisfied 5	Satisfied 4	Seldom 2
617	Yes	American College of Veterinary Preventative Medicine	Female	24 to 29	Single	No	Good 4	Satisfied 4	Not at all 1	Not at all 1	Very much 4	A moderate amount 3	A moderate amount 3	Very much 4	Very much 4	Mostly 4	Mostly 4	Mostly 4	Mostly 4	Mostly 4	Very well 5	Satisfied 4	Satisfied 4	Satisfied 4	Satisfied 4	Satisfied 4	Neither satisfied nor dissatisfied 3	Satisfied 4	Very satisfied 5	Very satisfied 5	Satisfied 4	Seldom 2
618	Yes	American College of Veterinary Surgeons	Male	48 to 53	Married	No	Neither poor nor good 3	Dissatisfied 2	A little 2	Not at all 1	An extreme amount 5	An extreme amount 5	A moderate amount 3	A moderate amount 3	Slightly 2	A little 2	A little 2	A little 2	Moderately 3	A little 2	Neither poor nor well 3	Dissatisfied 2	Neither satisfied nor dissatisfied 3	Satisfied 4	Satisfied 4	Satisfied 4	Very dissatisfied 1	Neither satisfied nor dissatisfied 3	Very satisfied 5	Very satisfied 5	Very satisfied 5	Seldom 2
619	Yes	American College of Veterinary Internal Medicine	Female	30 to 35	Single	No	Good 4	Very dissatisfied 1	A little 2	A moderate amount 3	A little 2	A moderate amount 3	Slightly 2	Very much 4	Slightly 2	A little 2	Not at all 1	A little 2	Moderately 3	Moderately 3	Well 4	Neither satisfied nor dissatisfied 3	Dissatisfied 2	Satisfied 4	Dissatisfied 2	Dissatisfied 2	Very dissatisfied 1	Neither satisfied nor dissatisfied 3	Dissatisfied 2	Neither satisfied nor dissatisfied 3	Satisfied 4	Always 5
620	No
621	Yes	American College of Veterinary Internal Medicine	Female	24 to 29	Married	No	Neither poor nor good 3	Neither satisfied nor dissatisfied 3	A little 2	Very much 4	A moderate amount 3	An extreme amount 5	A moderate amount 3	Extremely 5	A moderate amount 3	Completely 5	Mostly 4	Completely 5	Completely 5	Moderately 3	Very well 5	Satisfied 4	Satisfied 4	Satisfied 4	Satisfied 4	Very satisfied 5	Satisfied 4	Very satisfied 5	Very satisfied 5	Very satisfied 5	Very satisfied 5	Always 5
622	Yes	American College of Veterinary Surgeons	Male	30 to 35	Married	No	Poor 2	Dissatisfied 2	A little 2	A little 2	A little 2	A little 2	Slightly 2	Very much 4	A moderate amount 3	Not at all 1	A little 2	Not at all 1	Mostly 4	A little 2	Well 4	Dissatisfied 2	Dissatisfied 2	Dissatisfied 2	Dissatisfied 2	Dissatisfied 2	Dissatisfied 2	Satisfied 4	Dissatisfied 2	Very dissatisfied 1	Neither satisfied nor dissatisfied 3	Very often 4
623	Yes	American College of Veterinary Pathologists	Female	30 to 35	Single	No	Good 4	Neither satisfied nor dissatisfied 3	A little 2	A little 2	A moderate amount 3	Very much 4	Very much 4	Extremely 5	A moderate amount 3	Mostly 4	Moderately 3	Moderately 3	Mostly 4	A little 2	Well 4	Neither satisfied nor dissatisfied 3	Satisfied 4	Satisfied 4	Neither satisfied nor dissatisfied 3	Dissatisfied 2	Dissatisfied 2	Satisfied 4	Neither satisfied nor dissatisfied 3	Satisfied 4	Satisfied 4	Seldom 2
624	No
625	Yes
626	Yes	American College of Veterinary Internal Medicine	Female	24 to 29	Single	No	Neither poor nor good 3	Dissatisfied 2	Not at all 1	Not at all 1	A little 2	A moderate amount 3	Slightly 2	Very much 4	A moderate amount 3	A little 2	Not at all 1	Mostly 4	Moderately 3	A little 2	Well 4	Dissatisfied 2	Neither satisfied nor dissatisfied 3	Dissatisfied 2	Dissatisfied 2	Neither satisfied nor dissatisfied 3	Very dissatisfied 1	Satisfied 4	Neither satisfied nor dissatisfied 3	Dissatisfied 2	Satisfied 4	Quite often 3
627	Yes	American College of Veterinary Emergency & Critical Care	Female	24 to 29	Living as married	Yes	Poor 2	Dissatisfied 2	A little 2	An extreme amount 5	Not at all 1	Not at all 1	Slightly 2	Very much 4	Not at all 1	A little 2	Not at all 1	A little 2	Mostly 4	A little 2	Poor 2	Very dissatisfied 1	Very dissatisfied 1	Neither satisfied nor dissatisfied 3	Very dissatisfied 1	Dissatisfied 2	Very dissatisfied 1	Neither satisfied nor dissatisfied 3	Neither satisfied nor dissatisfied 3	Very dissatisfied 1	Satisfied 4	Always 5
628	Yes	American College of Veterinary Anesthesia and Analgesia	Female	36 to 41	Single	No	Poor 2	Dissatisfied 2	Not at all 1	Very much 4	A little 2	A moderate amount 3	Slightly 2	Very much 4	Slightly 2	Not at all 1	Not at all 1	Not at all 1	Moderately 3	Not at all 1	Neither poor nor well 3	Very dissatisfied 1	Very dissatisfied 1	Dissatisfied 2	Dissatisfied 2	Very dissatisfied 1	Very dissatisfied 1	Neither satisfied nor dissatisfied 3	Dissatisfied 2	Neither satisfied nor dissatisfied 3	Satisfied 4	Very often 4
629	Yes	American College of Veterinary Pathologists	Female	24 to 29	Single	No	Good 4	Dissatisfied 2	Not at all 1	Not at all 1	A little 2	A little 2	Slightly 2	Very much 4	Very much 4	A little 2	Not at all 1	Mostly 4	Mostly 4	Moderately 3	Very well 5	Satisfied 4	Satisfied 4	Dissatisfied 2	Dissatisfied 2	Satisfied 4	Dissatisfied 2	Dissatisfied 2	Satisfied 4	Neither satisfied nor dissatisfied 3	Satisfied 4	Very often 4
630	Yes	American College of Veterinary Internal Medicine	Female	30 to 35	Single	No	Good 4	Satisfied 4	Very much 4	A moderate amount 3	An extreme amount 5	Very much 4	Very much 4	Very much 4	A moderate amount 3	Moderately 3	Not at all 1	Not at all 1	Moderately 3	Moderately 3	Well 4	Dissatisfied 2	Satisfied 4	Satisfied 4	Dissatisfied 2	Satisfied 4	Satisfied 4	Satisfied 4	Satisfied 4	Satisfied 4	Satisfied 4	Seldom 2
631	Yes	American College of Veterinary Radiology	Female	24 to 29	Married	No	Good 4	Satisfied 4	Not at all 1	Not at all 1	Very much 4	Very much 4	A moderate amount 3	Extremely 5	Very much 4	Mostly 4	Moderately 3	Mostly 4	Completely 5	Moderately 3	Very well 5	Neither satisfied nor dissatisfied 3	Satisfied 4	Satisfied 4	Neither satisfied nor dissatisfied 3	Satisfied 4	Satisfied 4	Very satisfied 5	Very satisfied 5	Dissatisfied 2	Very satisfied 5	Seldom 2
632	No
633	Yes	American College of Veterinary Sports Medicine and Rehabilitation	Female	36 to 41	Married	No	Good 4	Neither satisfied nor dissatisfied 3	A little 2	Not at all 1	A moderate amount 3	A little 2	Not at all 1	Slightly 2	Slightly 2	A little 2	Not at all 1	Not at all 1	Not at all 1	A little 2	Very well 5	Neither satisfied nor dissatisfied 3	Dissatisfied 2	Dissatisfied 2	Neither satisfied nor dissatisfied 3	Satisfied 4	Very dissatisfied 1	Neither satisfied nor dissatisfied 3	Very satisfied 5	Satisfied 4	Neither satisfied nor dissatisfied 3	Always 5
634	Yes	American College of Veterinary Surgeons	Female	30 to 35	Single	No	Good 4	Satisfied 4	Not at all 1	A little 2	Very much 4	An extreme amount 5	A moderate amount 3	Extremely 5	Very much 4	Moderately 3	Moderately 3	A little 2	Moderately 3	A little 2	Very well 5	Dissatisfied 2	Satisfied 4	Satisfied 4	Satisfied 4	Very satisfied 5	Very satisfied 5	Very satisfied 5	Satisfied 4	Dissatisfied 2	Satisfied 4	Seldom 2
635	Yes	American College of Veterinary Dermatology	Female	30 to 35	Married	Yes	Good 4	Dissatisfied 2	Not at all 1	An extreme amount 5	Very much 4	Very much 4	Very much 4	Extremely 5	Extremely 5	A little 2	A little 2	Mostly 4	Mostly 4	Mostly 4	Very well 5	Dissatisfied 2	Satisfied 4	Satisfied 4	Satisfied 4	Very satisfied 5	Neither satisfied nor dissatisfied 3	Neither satisfied nor dissatisfied 3	Very satisfied 5	Very satisfied 5	Very satisfied 5	Quite often 3
636	Yes	American College of Veterinary Dermatology	Female	30 to 35	Married	Yes	Poor 2	Dissatisfied 2	A moderate amount 3	An extreme amount 5	A moderate amount 3	A moderate amount 3	Not at all 1	Very much 4	Very much 4	A little 2	A little 2	Moderately 3	Mostly 4	A little 2	Well 4	Dissatisfied 2	Dissatisfied 2	Satisfied 4	Neither satisfied nor dissatisfied 3	Satisfied 4	Very dissatisfied 1	Dissatisfied 2	Satisfied 4	Neither satisfied nor dissatisfied 3	Satisfied 4	Very often 4
637	Yes	American College of Veterinary Surgeons	Female	30 to 35	Single	No	Neither poor nor good 3	Satisfied 4	Not at all 1	A little 2	An extreme amount 5	An extreme amount 5	Slightly 2	Very much 4	A moderate amount 3	A little 2	Moderately 3	Not at all 1	Moderately 3	Not at all 1	Well 4	Dissatisfied 2	Neither satisfied nor dissatisfied 3	Neither satisfied nor dissatisfied 3	Satisfied 4	Satisfied 4	Satisfied 4	Satisfied 4	Neither satisfied nor dissatisfied 3	Satisfied 4	Satisfied 4	Quite often 3
638	Yes	American College of Veterinary Ophthalmologists	Female	30 to 35	Married	No	Neither poor nor good 3	Neither satisfied nor dissatisfied 3	A little 2	A little 2	A moderate amount 3	A moderate amount 3	A moderate amount 3	Very much 4	Slightly 2	A little 2	A little 2	Mostly 4	Moderately 3	Not at all 1	Well 4	Satisfied 4	Dissatisfied 2	Dissatisfied 2	Neither satisfied nor dissatisfied 3	Dissatisfied 2	Dissatisfied 2	Neither satisfied nor dissatisfied 3	Satisfied 4	Neither satisfied nor dissatisfied 3	Satisfied 4	Quite often 3
639	No
640	Yes	American College of Veterinary Dermatology	Female	30 to 35	Single	No	Very Good 5	Very satisfied 5	Not at all 1	Not at all 1	Very much 4	Very much 4	A moderate amount 3	Very much 4	Slightly 2	Completely 5	A little 2	Completely 5	Completely 5	Completely 5	Very well 5	Satisfied 4	Satisfied 4	Satisfied 4	Satisfied 4	Dissatisfied 2	Dissatisfied 2	Very satisfied 5	Very satisfied 5	Very satisfied 5	Very satisfied 5	Quite often 3
641	Yes	American College of Veterinary Surgeons	Female	24 to 29	Single	No	Neither poor nor good 3	Satisfied 4	Not at all 1	A little 2	Very much 4	Very much 4	A moderate amount 3	Extremely 5	Very much 4	Mostly 4	Mostly 4	Moderately 3	Mostly 4	A little 2	Very well 5	Neither satisfied nor dissatisfied 3	Neither satisfied nor dissatisfied 3	Neither satisfied nor dissatisfied 3	Satisfied 4	Satisfied 4	Neither satisfied nor dissatisfied 3	Very satisfied 5	Very satisfied 5	Very satisfied 5	Very satisfied 5	Quite often 3
642	Yes	American College of Veterinary Dermatology	Female	30 to 35	Married	No	Good 4	Neither satisfied nor dissatisfied 3	A moderate amount 3	A moderate amount 3	Very much 4	A moderate amount 3	Slightly 2	Extremely 5	Extremely 5	Moderately 3	Moderately 3	A little 2	Mostly 4	Moderately 3	Well 4	Dissatisfied 2	Satisfied 4	Neither satisfied nor dissatisfied 3	Dissatisfied 2	Very satisfied 5	Satisfied 4	Neither satisfied nor dissatisfied 3	Very satisfied 5	Very satisfied 5	Satisfied 4	Quite often 3
643	Yes	American College of Veterinary Anesthesia and Analgesia	Female	30 to 35	Married	No	Good 4	Neither satisfied nor dissatisfied 3
644	No
645	No
646	Yes	American College of Veterinary Surgeons	Female	30 to 35	Single	No	Poor 2	Satisfied 4	A moderate amount 3	Not at all 1	Very much 4	Very much 4	Very much 4	A moderate amount 3	A moderate amount 3	A little 2	Completely 5	Moderately 3	Moderately 3	Not at all 1	Well 4	Very dissatisfied 1	Very dissatisfied 1	Dissatisfied 2	Neither satisfied nor dissatisfied 3	Dissatisfied 2	Neither satisfied nor dissatisfied 3	Satisfied 4	Neither satisfied nor dissatisfied 3	Neither satisfied nor dissatisfied 3	Neither satisfied nor dissatisfied 3	Seldom 2
647	Yes
648	Yes	American College of Veterinary Pathologists	Female	36 to 41	Married	No	Good 4	Dissatisfied 2	A moderate amount 3	Not at all 1	Very much 4	Very much 4	Very much 4	Very much 4	Slightly 2	A little 2	Not at all 1	A little 2	A little 2	Not at all 1	Well 4	Very dissatisfied 1	Dissatisfied 2	Satisfied 4	Dissatisfied 2	Dissatisfied 2	Dissatisfied 2	Dissatisfied 2	Satisfied 4	Satisfied 4	Satisfied 4	Very often 4
649	Yes	American College of Veterinary Dermatology	Female	36 to 41	Married	No	Neither poor nor good 3	Dissatisfied 2	A little 2	Not at all 1	A moderate amount 3	A moderate amount 3	A moderate amount 3	Extremely 5	A moderate amount 3	A little 2	Moderately 3	Moderately 3	Moderately 3	A little 2	Well 4	Dissatisfied 2	Neither satisfied nor dissatisfied 3	Satisfied 4	Neither satisfied nor dissatisfied 3	Neither satisfied nor dissatisfied 3	Neither satisfied nor dissatisfied 3	Neither satisfied nor dissatisfied 3	Neither satisfied nor dissatisfied 3	Dissatisfied 2	Satisfied 4	Very often 4
650	No
651	No
652	No
653	Yes
654	Yes	American College of Veterinary Dermatology	Female	30 to 35	Married	No	Very Good 5	Neither satisfied nor dissatisfied 3	Not at all 1	Not at all 1	Very much 4	An extreme amount 5	A moderate amount 3	Very much 4	Very much 4	Mostly 4	Moderately 3	Mostly 4	Mostly 4	Moderately 3	Very well 5
655	Yes	American College of Veterinary Radiology	Female	30 to 35	Married	No	Neither poor nor good 3	Very dissatisfied 1	A little 2	A little 2	A moderate amount 3	A little 2	Slightly 2	A moderate amount 3	Slightly 2	A little 2	Not at all 1	A little 2	Moderately 3	Moderately 3	Well 4	Neither satisfied nor dissatisfied 3	Neither satisfied nor dissatisfied 3	Dissatisfied 2	Neither satisfied nor dissatisfied 3	Neither satisfied nor dissatisfied 3	Neither satisfied nor dissatisfied 3	Very dissatisfied 1	Neither satisfied nor dissatisfied 3	Dissatisfied 2	Satisfied 4	Very often 4
656	Yes	American College of Veterinary Emergency & Critical Care	Female	24 to 29	Living as married	No	Good 4	Satisfied 4	Not at all 1	Not at all 1	Very much 4	Very much 4	A moderate amount 3	Extremely 5	Extremely 5	Mostly 4	Mostly 4	Completely 5	Completely 5	Mostly 4	Very well 5	Satisfied 4	Very satisfied 5	Very satisfied 5	Satisfied 4	Satisfied 4	Satisfied 4	Satisfied 4	Very satisfied 5	Very satisfied 5	Very satisfied 5	Seldom 2
657	Yes	American College of Veterinary Dermatology	Female	30 to 35	Married	No	Very Good 5	Satisfied 4	Not at all 1	Not at all 1	Very much 4	Very much 4	A moderate amount 3	Very much 4	Very much 4	Mostly 4	Mostly 4	Completely 5	Mostly 4	Moderately 3	Very well 5	Neither satisfied nor dissatisfied 3	Very satisfied 5	Satisfied 4	Satisfied 4	Very satisfied 5	Satisfied 4	Very satisfied 5	Very satisfied 5	Very satisfied 5	Very satisfied 5	Quite often 3
658	Yes	American College of Veterinary Internal Medicine	Female	24 to 29	Married	No	Neither poor nor good 3	Dissatisfied 2
659	Yes
660	Yes	American College of Veterinary Ophthalmologists	Female	30 to 35	Single	No	Neither poor nor good 3	Neither satisfied nor dissatisfied 3	Not at all 1	Not at all 1	Very much 4	Very much 4	A moderate amount 3	Very much 4	A moderate amount 3	Moderately 3	Mostly 4	A little 2	Moderately 3	Not at all 1	Well 4	Dissatisfied 2	Dissatisfied 2	Neither satisfied nor dissatisfied 3	Satisfied 4	Satisfied 4	Satisfied 4	Very satisfied 5	Neither satisfied nor dissatisfied 3	Dissatisfied 2	Neither satisfied nor dissatisfied 3	Seldom 2
661	Yes	American College of Zoological Medicine	Female	30 to 35	Single	No	Neither poor nor good 3	Neither satisfied nor dissatisfied 3	Not at all 1	A little 2	Very much 4	An extreme amount 5	A moderate amount 3	A moderate amount 3	A moderate amount 3	Moderately 3	Moderately 3	Not at all 1	Moderately 3	Moderately 3	Well 4	Dissatisfied 2	Neither satisfied nor dissatisfied 3	Satisfied 4	Satisfied 4	Dissatisfied 2	Dissatisfied 2	Satisfied 4	Very dissatisfied 1	Satisfied 4	Satisfied 4	Very often 4
662	Yes
663	Yes	American College of Veterinary Pathologists	Female	24 to 29	Married	No	Very Good 5	Satisfied 4	Not at all 1	Not at all 1	Very much 4	A moderate amount 3	Very much 4	Very much 4	Very much 4	Mostly 4	A little 2	Mostly 4	Completely 5	Moderately 3	Very well 5	Satisfied 4	Very satisfied 5	Very satisfied 5	Neither satisfied nor dissatisfied 3	Neither satisfied nor dissatisfied 3	Dissatisfied 2	Satisfied 4	Very satisfied 5	Satisfied 4	Satisfied 4	Seldom 2
664	Yes	American College of Veterinary Surgeons	Male	30 to 35	Single	No	Very Good 5	Satisfied 4	A moderate amount 3	Not at all 1	An extreme amount 5	An extreme amount 5	A moderate amount 3	Extremely 5	Very much 4	Mostly 4	Mostly 4	Completely 5	Completely 5	Mostly 4	Very well 5	Satisfied 4	Satisfied 4	Very satisfied 5	Neither satisfied nor dissatisfied 3	Neither satisfied nor dissatisfied 3	Neither satisfied nor dissatisfied 3	Neither satisfied nor dissatisfied 3	Very satisfied 5	Very satisfied 5	Very satisfied 5	Quite often 3
665	Yes	American College of Veterinary Radiology	Female	30 to 35	Single	No	Good 4	Satisfied 4	Not at all 1	Not at all 1	Very much 4	Very much 4	A moderate amount 3	Extremely 5	Very much 4	Mostly 4	Completely 5	Moderately 3	Moderately 3	Mostly 4	Well 4	Satisfied 4	Neither satisfied nor dissatisfied 3	Neither satisfied nor dissatisfied 3	Satisfied 4	Satisfied 4	Neither satisfied nor dissatisfied 3	Satisfied 4	Satisfied 4	Neither satisfied nor dissatisfied 3	Satisfied 4	Seldom 2
666	Yes	American College of Veterinary Pathologists	Female	24 to 29	Single	No	Poor 2	Neither satisfied nor dissatisfied 3	A moderate amount 3	A little 2	A little 2	Not at all 1	Slightly 2	Very much 4	A moderate amount 3	Not at all 1	Mostly 4	A little 2	Moderately 3	Moderately 3	Neither poor nor well 3	Neither satisfied nor dissatisfied 3	Neither satisfied nor dissatisfied 3	Dissatisfied 2	Dissatisfied 2	Neither satisfied nor dissatisfied 3	Neither satisfied nor dissatisfied 3	Satisfied 4	Satisfied 4	Neither satisfied nor dissatisfied 3	Neither satisfied nor dissatisfied 3	Very often 4
667	Yes	American College of Veterinary Pathologists	Female	36 to 41	Married	No	Good 4	Neither satisfied nor dissatisfied 3	A little 2	A little 2	An extreme amount 5	Very much 4	Slightly 2	Very much 4	Very much 4
668	Yes	American College of Veterinary Pathologists	Female	36 to 41	Single	No
669	Yes	American College of Veterinary Clinical Pharmacology	Female	30 to 35	Married	No	Neither poor nor good 3	Neither satisfied nor dissatisfied 3	A moderate amount 3	A little 2	Very much 4	Very much 4	A moderate amount 3	A moderate amount 3	Very much 4	Moderately 3	Moderately 3	Moderately 3	Mostly 4	A little 2	Well 4	Very dissatisfied 1	Satisfied 4	Satisfied 4	Satisfied 4	Satisfied 4	Neither satisfied nor dissatisfied 3	Satisfied 4	Neither satisfied nor dissatisfied 3	Dissatisfied 2	Satisfied 4	Quite often 3
670	Yes	American College of Veterinary Ophthalmologists	Female	30 to 35	Single	No	Poor 2	Neither satisfied nor dissatisfied 3	Not at all 1	A little 2	A little 2	A moderate amount 3	Slightly 2	A moderate amount 3	A moderate amount 3	A little 2	Mostly 4	A little 2	A little 2	A little 2	Neither poor nor well 3	Neither satisfied nor dissatisfied 3	Dissatisfied 2	Neither satisfied nor dissatisfied 3	Dissatisfied 2	Dissatisfied 2	Neither satisfied nor dissatisfied 3	Dissatisfied 2	Dissatisfied 2	Dissatisfied 2	Satisfied 4	Quite often 3
671	Yes	American College of Veterinary Dermatology	Female	24 to 29	Living as married	No	Very Good 5	Very satisfied 5	An extreme amount 5	A little 2	An extreme amount 5	An extreme amount 5	Extremely 5	Extremely 5	Extremely 5	Mostly 4	Completely 5	Moderately 3	Completely 5	A little 2	Well 4	Satisfied 4	Satisfied 4	Satisfied 4	Very satisfied 5	Very satisfied 5	Satisfied 4	Satisfied 4	Satisfied 4	Satisfied 4	Satisfied 4	Seldom 2
672	Yes	American College of Veterinary Internal Medicine	Female	24 to 29	Divorced	No	Poor 2	Dissatisfied 2	A little 2	Very much 4	A little 2	A little 2	Slightly 2	A moderate amount 3	A moderate amount 3	A little 2	A little 2	Mostly 4	Moderately 3	Moderately 3	Well 4	Dissatisfied 2	Dissatisfied 2	Dissatisfied 2	Dissatisfied 2	Very dissatisfied 1	Dissatisfied 2	Very satisfied 5	Satisfied 4	Very satisfied 5	Satisfied 4	Very often 4
673	Yes	American College of Veterinary Pathologists	Female	30 to 35	Single	No	Good 4	Satisfied 4	A moderate amount 3	An extreme amount 5	Very much 4	An extreme amount 5	Not at all 1	A moderate amount 3	A moderate amount 3	Mostly 4	Mostly 4	Mostly 4	Mostly 4	A little 2	Well 4	Very dissatisfied 1	Satisfied 4	Satisfied 4	Satisfied 4	Very satisfied 5	Neither satisfied nor dissatisfied 3	Satisfied 4	Neither satisfied nor dissatisfied 3	Neither satisfied nor dissatisfied 3	Satisfied 4	Quite often 3
674	Yes	American College of Veterinary Surgeons	Female	24 to 29	Single	No	Good 4	Neither satisfied nor dissatisfied 3	A little 2	A moderate amount 3	A moderate amount 3	A moderate amount 3	A moderate amount 3	Very much 4	A moderate amount 3	Moderately 3	Mostly 4	Mostly 4	Mostly 4	A little 2	Well 4	Neither satisfied nor dissatisfied 3	Dissatisfied 2	Satisfied 4	Satisfied 4	Neither satisfied nor dissatisfied 3	Dissatisfied 2	Neither satisfied nor dissatisfied 3	Neither satisfied nor dissatisfied 3	Neither satisfied nor dissatisfied 3	Satisfied 4	Quite often 3
675	Yes
676	Yes	Prefer not to answer	Female	24 to 29	Married	No	Good 4	Dissatisfied 2	A moderate amount 3	Very much 4	A little 2	Not at all 1	Slightly 2	Very much 4	A moderate amount 3	Not at all 1	Not at all 1	Moderately 3	Moderately 3	A little 2	Well 4	Very dissatisfied 1	Satisfied 4	Neither satisfied nor dissatisfied 3	Very dissatisfied 1	Dissatisfied 2	Neither satisfied nor dissatisfied 3	Neither satisfied nor dissatisfied 3	Very satisfied 5	Dissatisfied 2	Very satisfied 5	Always 5
677	Yes	American College of Veterinary Internal Medicine	Male	24 to 29	Single	No	Neither poor nor good 3	Dissatisfied 2	Not at all 1	Very much 4	A little 2	Very much 4	Slightly 2	Very much 4	Slightly 2	A little 2	A little 2	Not at all 1	Completely 5	A little 2	Very well 5	Neither satisfied nor dissatisfied 3	Satisfied 4	Neither satisfied nor dissatisfied 3	Satisfied 4	Satisfied 4	Neither satisfied nor dissatisfied 3	Satisfied 4	Very satisfied 5	Very satisfied 5	Very satisfied 5	Seldom 2
678	Yes	American College of Veterinary Ophthalmologists	Male	36 to 41	Married	No	Poor 2	Dissatisfied 2	A moderate amount 3	Very much 4	A moderate amount 3	Very much 4	Slightly 2	Very much 4	Slightly 2	Not at all 1	Mostly 4	Not at all 1	Mostly 4	Not at all 1	Well 4	Dissatisfied 2	Dissatisfied 2	Dissatisfied 2	Dissatisfied 2	Satisfied 4	Satisfied 4	Satisfied 4	Neither satisfied nor dissatisfied 3	Neither satisfied nor dissatisfied 3	Neither satisfied nor dissatisfied 3	Very often 4
679	Yes	American College of Veterinary Dermatology	Female	24 to 29	Single	No	Neither poor nor good 3	Satisfied 4	A little 2	Not at all 1	A little 2	A moderate amount 3	A moderate amount 3	Very much 4	A moderate amount 3	Mostly 4	Mostly 4	Mostly 4	A little 2	A little 2	Very well 5	Neither satisfied nor dissatisfied 3	Dissatisfied 2	Dissatisfied 2	Dissatisfied 2	Neither satisfied nor dissatisfied 3	Neither satisfied nor dissatisfied 3	Satisfied 4	Very satisfied 5	Satisfied 4	Very satisfied 5	Very often 4
680	Yes	American College of Veterinary Pathologists	Female	30 to 35	Living as married	No	Good 4	Very satisfied 5	Not at all 1	Not at all 1	Very much 4	A moderate amount 3	A moderate amount 3	Extremely 5	Very much 4	Mostly 4	Mostly 4	Moderately 3	Mostly 4	Moderately 3	Very well 5	Satisfied 4	Satisfied 4	Satisfied 4	Neither satisfied nor dissatisfied 3	Satisfied 4	Satisfied 4	Satisfied 4	Very satisfied 5	Satisfied 4	Satisfied 4	Seldom 2
681	Yes	American College of Veterinary Internal Medicine	Female	30 to 35	Married	No
682	Yes	American College of Zoological Medicine	Female	24 to 29	Single	No	Poor 2	Satisfied 4	Not at all 1	Not at all 1	A moderate amount 3	Very much 4	Slightly 2	Very much 4	A moderate amount 3	Moderately 3	Moderately 3	A little 2	A little 2	A little 2	Very well 5	Dissatisfied 2	Neither satisfied nor dissatisfied 3	Dissatisfied 2	Satisfied 4	Satisfied 4	Satisfied 4	Satisfied 4	Satisfied 4	Neither satisfied nor dissatisfied 3	Satisfied 4	Very often 4
683	Yes	American College of Veterinary Pathologists	Female	36 to 41	Married	No	Good 4	Satisfied 4	Not at all 1	Not at all 1	Very much 4	An extreme amount 5	A moderate amount 3	Very much 4	Very much 4	Mostly 4	Mostly 4	Mostly 4	Completely 5	Mostly 4	Very well 5	Neither satisfied nor dissatisfied 3	Satisfied 4	Satisfied 4	Satisfied 4	Very satisfied 5	Satisfied 4	Satisfied 4	Dissatisfied 2	Dissatisfied 2	Very satisfied 5	Very often 4
684	Yes	American College of Veterinary Internal Medicine	Female	30 to 35	Living as married	No	Neither poor nor good 3	Satisfied 4	Not at all 1	Not at all 1	Very much 4	A moderate amount 3	A moderate amount 3	Extremely 5	A moderate amount 3	Moderately 3	Mostly 4	A little 2	Moderately 3	Moderately 3	Neither poor nor well 3	Neither satisfied nor dissatisfied 3	Neither satisfied nor dissatisfied 3	Satisfied 4	Satisfied 4	Satisfied 4	Very satisfied 5	Satisfied 4	Satisfied 4	Satisfied 4	Very satisfied 5	Quite often 3
685	Yes	American College of Veterinary Ophthalmologists	Female	30 to 35	Single	No	Good 4	Satisfied 4	Not at all 1	A little 2	Very much 4	A moderate amount 3	A moderate amount 3	Very much 4	Very much 4	Mostly 4	Mostly 4	A little 2	Mostly 4	Moderately 3	Well 4	Satisfied 4	Satisfied 4	Satisfied 4	Satisfied 4	Satisfied 4	Satisfied 4	Satisfied 4	Very satisfied 5	Very satisfied 5	Satisfied 4	Seldom 2
686	Yes	American College of Veterinary Emergency & Critical Care	Female	36 to 41	Divorced	No	Neither poor nor good 3	Neither satisfied nor dissatisfied 3	A little 2	Not at all 1	A little 2	A little 2	Slightly 2	Very much 4	Very much 4	Not at all 1	A little 2	Moderately 3	Moderately 3	Not at all 1	Well 4	Dissatisfied 2	Dissatisfied 2	Neither satisfied nor dissatisfied 3	Neither satisfied nor dissatisfied 3	Dissatisfied 2	Dissatisfied 2	Satisfied 4	Satisfied 4	Satisfied 4	Satisfied 4	Very often 4
687	Yes	American College of Veterinary Anesthesia and Analgesia	Female	24 to 29	Single	No	Neither poor nor good 3	Dissatisfied 2	A little 2	A moderate amount 3	A little 2	A moderate amount 3	Slightly 2	A moderate amount 3	A moderate amount 3
688	Yes	American College of Veterinary Pathologists	Female	30 to 35	Divorced	Yes	Neither poor nor good 3	Very dissatisfied 1	Very much 4	A moderate amount 3	A moderate amount 3	A little 2	A moderate amount 3	A moderate amount 3	Very much 4	A little 2	Mostly 4	Completely 5	Mostly 4	Moderately 3	Neither poor nor well 3	Dissatisfied 2	Dissatisfied 2	Dissatisfied 2	Dissatisfied 2	Dissatisfied 2	Satisfied 4	Satisfied 4	Satisfied 4	Satisfied 4	Very satisfied 5	Very often 4
689	Yes	American College of Veterinary Pathologists	Female	36 to 41	Married	No	Neither poor nor good 3	Very dissatisfied 1	Not at all 1	A little 2	A little 2	Not at all 1	Slightly 2	Very much 4	Very much 4	A little 2	A little 2	Completely 5	Mostly 4	Not at all 1	Very well 5	Dissatisfied 2	Dissatisfied 2	Neither satisfied nor dissatisfied 3	Very dissatisfied 1	Dissatisfied 2	Neither satisfied nor dissatisfied 3	Neither satisfied nor dissatisfied 3	Dissatisfied 2	Satisfied 4	Satisfied 4	Always 5
690	Yes	American College of Veterinary Pathologists	Female	36 to 41	Married	No	Good 4	Satisfied 4	A moderate amount 3	A little 2	Very much 4	Very much 4	A moderate amount 3	Extremely 5	Very much 4	Mostly 4	Mostly 4	Completely 5	Mostly 4	A little 2	Well 4	Satisfied 4	Satisfied 4	Dissatisfied 2	Neither satisfied nor dissatisfied 3	Satisfied 4	Satisfied 4	Satisfied 4	Very satisfied 5	Satisfied 4	Satisfied 4	Quite often 3
691	Yes	American College of Laboratory Animal Medicine	Female	30 to 35	Single	Yes	Good 4	Neither satisfied nor dissatisfied 3	Very much 4	A little 2	A moderate amount 3	A moderate amount 3	A moderate amount 3	Extremely 5	Very much 4	Moderately 3	A little 2	Moderately 3	Mostly 4	Mostly 4	Very well 5	Dissatisfied 2	Very satisfied 5	Satisfied 4	Dissatisfied 2	Very satisfied 5	Very satisfied 5	Very satisfied 5	Satisfied 4	Very satisfied 5	Very satisfied 5	Quite often 3
692	Yes	American College of Veterinary Pathologists	Female	24 to 29	Living as married	No	Neither poor nor good 3	Dissatisfied 2	Not at all 1	A little 2	A moderate amount 3	A moderate amount 3	Slightly 2	Very much 4	A moderate amount 3	A little 2	Completely 5	Mostly 4	Moderately 3	A little 2	Well 4	Dissatisfied 2	Satisfied 4	Dissatisfied 2	Dissatisfied 2	Satisfied 4	Satisfied 4	Dissatisfied 2	Satisfied 4	Neither satisfied nor dissatisfied 3	Satisfied 4	Very often 4
693	Yes	American College of Laboratory Animal Medicine	Female	30 to 35	Single	Yes	Poor 2	Very dissatisfied 1	A moderate amount 3	Very much 4	A little 2	A moderate amount 3	A moderate amount 3	A moderate amount 3	A moderate amount 3	Not at all 1	A little 2	Not at all 1	Moderately 3	Not at all 1	Well 4	Very dissatisfied 1	Dissatisfied 2	Dissatisfied 2	Dissatisfied 2	Very satisfied 5	Very satisfied 5	Very satisfied 5	Satisfied 4	Very satisfied 5	Satisfied 4	Always 5
694	Yes	American College of Laboratory Animal Medicine	Male	24 to 29	Single	No	Good 4	Neither satisfied nor dissatisfied 3	A little 2	A moderate amount 3	Very much 4	An extreme amount 5	A moderate amount 3	Very much 4	A moderate amount 3	Moderately 3	Mostly 4	Completely 5	Mostly 4	A little 2	Well 4	Dissatisfied 2	Satisfied 4	Satisfied 4	Satisfied 4	Dissatisfied 2	Dissatisfied 2	Dissatisfied 2	Satisfied 4	Neither satisfied nor dissatisfied 3	Satisfied 4	Quite often 3
695	Yes	American College of Veterinary Pathologists	Male	30 to 35	Married	No	Good 4	Satisfied 4	Not at all 1	Not at all 1	Very much 4	Very much 4	Very much 4	Very much 4	A moderate amount 3	Mostly 4	Mostly 4	Completely 5	Mostly 4	A little 2	Well 4	Neither satisfied nor dissatisfied 3	Satisfied 4	Satisfied 4	Satisfied 4	Very satisfied 5	Satisfied 4	Very satisfied 5	Satisfied 4	Very satisfied 5	Satisfied 4	Seldom 2
696	Yes	American College of Veterinary Pathologists	Female	36 to 41	Married	No	Neither poor nor good 3	Neither satisfied nor dissatisfied 3	A moderate amount 3	Very much 4	A moderate amount 3	Very much 4	Slightly 2	A moderate amount 3	Slightly 2	A little 2	Moderately 3	Not at all 1	A little 2	A little 2	Poor 2	Dissatisfied 2	Dissatisfied 2	Neither satisfied nor dissatisfied 3	Satisfied 4	Satisfied 4	Dissatisfied 2	Satisfied 4	Satisfied 4	Very satisfied 5	Neither satisfied nor dissatisfied 3	Quite often 3
697	Yes	American College of Veterinary Pathologists	Female	30 to 35	Married	No	Very Good 5	Satisfied 4	Not at all 1	Not at all 1	Very much 4	An extreme amount 5	A moderate amount 3	Extremely 5	Very much 4	Completely 5	Completely 5	Mostly 4	Completely 5	Moderately 3	Very well 5	Satisfied 4	Satisfied 4	Satisfied 4	Satisfied 4	Satisfied 4	Neither satisfied nor dissatisfied 3	Very satisfied 5	Satisfied 4	Very satisfied 5	Very satisfied 5	Seldom 2
698	No
699	Yes	American College of Laboratory Animal Medicine	Female	30 to 35	Married	No
700	Yes	American College of Veterinary Surgeons	Female	30 to 35	Married	No	Neither poor nor good 3	Dissatisfied 2	Not at all 1	Not at all 1	A moderate amount 3	A moderate amount 3	A moderate amount 3	A moderate amount 3	Very much 4	Moderately 3	Moderately 3	Mostly 4	Mostly 4	A little 2	Very well 5	Dissatisfied 2	Dissatisfied 2	Dissatisfied 2	Dissatisfied 2	Dissatisfied 2	Dissatisfied 2	Dissatisfied 2	Very satisfied 5	Satisfied 4	Satisfied 4	Very often 4
701	Yes	American Board of Veterinary Toxicology	Female	30 to 35	Single	No	Very Good 5	Very satisfied 5	Not at all 1	A little 2	An extreme amount 5	An extreme amount 5	Very much 4	Very much 4	Very much 4	Mostly 4	Mostly 4	Mostly 4	Mostly 4	Mostly 4	Very well 5	Neither satisfied nor dissatisfied 3	Satisfied 4	Satisfied 4	Satisfied 4	Satisfied 4	Dissatisfied 2	Satisfied 4	Satisfied 4	Neither satisfied nor dissatisfied 3	Satisfied 4	Seldom 2
702	Yes	American College of Veterinary Pathologists	Male	30 to 35	Single	No	Neither poor nor good 3	Satisfied 4	A little 2	A moderate amount 3	A little 2	A moderate amount 3	A moderate amount 3	A moderate amount 3	A moderate amount 3	Moderately 3	A little 2	Mostly 4	Mostly 4	Moderately 3	Well 4	Satisfied 4	Dissatisfied 2	Dissatisfied 2	Neither satisfied nor dissatisfied 3	Satisfied 4	Very dissatisfied 1	Satisfied 4	Very dissatisfied 1	Very satisfied 5	Very satisfied 5	Quite often 3
703	Yes	American College of Veterinary Pathologists	Male	24 to 29	Single	No	Neither poor nor good 3	Satisfied 4
704	Yes	American College of Veterinary Pathologists	Female	24 to 29	Single	No	Good 4	Satisfied 4	Not at all 1	Not at all 1	A moderate amount 3	A moderate amount 3	A moderate amount 3	Very much 4	A moderate amount 3	Mostly 4	Moderately 3	Completely 5	Mostly 4	Moderately 3	Well 4	Dissatisfied 2	Satisfied 4	Satisfied 4	Satisfied 4	Satisfied 4	Satisfied 4	Very satisfied 5	Very satisfied 5	Very satisfied 5	Very satisfied 5	Seldom 2
705	No
706	No
707	Yes	American College of Veterinary Dermatology	Female	24 to 29	Married	No	Very Good 5	Satisfied 4	Not at all 1	Not at all 1	Very much 4	A moderate amount 3	Very much 4	Extremely 5	Extremely 5	Completely 5	A little 2	Completely 5	Completely 5	Completely 5	Very well 5	Very satisfied 5	Very satisfied 5	Very satisfied 5	Satisfied 4	Satisfied 4	Neither satisfied nor dissatisfied 3	Satisfied 4	Neither satisfied nor dissatisfied 3	Very satisfied 5	Very satisfied 5	Quite often 3
708	Yes	American College of Veterinary Pathologists	Female	30 to 35	Single	No	Good 4	Neither satisfied nor dissatisfied 3	Not at all 1	Not at all 1	Very much 4	An extreme amount 5	A moderate amount 3	Extremely 5	A moderate amount 3	Moderately 3	A little 2	Mostly 4	Mostly 4	Mostly 4	Very well 5	Dissatisfied 2	Neither satisfied nor dissatisfied 3	Satisfied 4	Satisfied 4	Neither satisfied nor dissatisfied 3	Very dissatisfied 1	Very satisfied 5	Very satisfied 5	Dissatisfied 2	Very satisfied 5	Quite often 3
709	No
710	Yes	American College of Zoological Medicine	Female	24 to 29	Living as married	No	Neither poor nor good 3	Neither satisfied nor dissatisfied 3	Not at all 1	A moderate amount 3	A moderate amount 3	A moderate amount 3	A moderate amount 3	Very much 4	A moderate amount 3	A little 2	Mostly 4	Completely 5	Mostly 4	A little 2	Very well 5	Dissatisfied 2	Neither satisfied nor dissatisfied 3	Dissatisfied 2	Neither satisfied nor dissatisfied 3	Satisfied 4	Dissatisfied 2	Neither satisfied nor dissatisfied 3	Very satisfied 5	Satisfied 4	Very satisfied 5	Very often 4
711	Yes	American Veterinary Dental College	Female	42 to 47	Single	No	Very Good 5	Dissatisfied 2	An extreme amount 5	Very much 4	An extreme amount 5	An extreme amount 5	Very much 4	Extremely 5	Very much 4	A little 2	A little 2	Not at all 1	Completely 5	A little 2	Neither poor nor well 3	Very satisfied 5	Dissatisfied 2	Satisfied 4	Satisfied 4	Satisfied 4	Satisfied 4	Satisfied 4	Satisfied 4	Dissatisfied 2	Very satisfied 5	Never 1
712	No
713	Yes	American College of Veterinary Pathologists	Male	24 to 29	Single	No
714	Yes	American College of Veterinary Pathologists	Female	24 to 29	Single	No	Poor 2	Very dissatisfied 1	An extreme amount 5	A little 2	A moderate amount 3	Very much 4	Slightly 2	Extremely 5	Slightly 2	A little 2	A little 2	Mostly 4	A little 2	A little 2	Well 4	Dissatisfied 2	Very dissatisfied 1	Dissatisfied 2	Very dissatisfied 1	Dissatisfied 2	Very dissatisfied 1	Neither satisfied nor dissatisfied 3	Dissatisfied 2	Dissatisfied 2	Satisfied 4	Very often 4
715	Yes	American College of Veterinary Pathologists	Female	30 to 35	Single	No	Good 4	Satisfied 4	Not at all 1	A little 2	Very much 4	Very much 4	A moderate amount 3	Very much 4	Very much 4	Moderately 3	Mostly 4	Mostly 4	Mostly 4	Moderately 3	Very well 5	Dissatisfied 2	Satisfied 4	Satisfied 4	Satisfied 4	Satisfied 4	Satisfied 4	Very satisfied 5	Satisfied 4	Dissatisfied 2	Very satisfied 5	Seldom 2
716	Yes	American College of Veterinary Internal Medicine	Female	30 to 35	Single	Yes	Neither poor nor good 3	Dissatisfied 2	Not at all 1	Very much 4	A little 2	A little 2	Slightly 2	Very much 4	Very much 4	Not at all 1	A little 2	Mostly 4	Moderately 3	A little 2	Well 4	Dissatisfied 2	Neither satisfied nor dissatisfied 3	Neither satisfied nor dissatisfied 3	Dissatisfied 2	Satisfied 4	Neither satisfied nor dissatisfied 3	Satisfied 4	Very satisfied 5	Satisfied 4	Satisfied 4	Always 5
717	Yes	American Veterinary Dental College	Female	42 to 47	Married	No	Good 4	Satisfied 4	Not at all 1	Not at all 1	Very much 4	An extreme amount 5	Very much 4	Extremely 5	Slightly 2	Moderately 3	A little 2	Completely 5	Mostly 4	A little 2	Very well 5	Dissatisfied 2	Neither satisfied nor dissatisfied 3	Neither satisfied nor dissatisfied 3	Dissatisfied 2	Dissatisfied 2	Dissatisfied 2	Neither satisfied nor dissatisfied 3	Neither satisfied nor dissatisfied 3	Satisfied 4	Satisfied 4	Quite often 3
718	Yes	American Veterinary Dental College	Male	36 to 41	Married	Yes	Good 4	Dissatisfied 2	Not at all 1	A little 2	Very much 4	Very much 4	Very much 4	Very much 4	A moderate amount 3	Moderately 3	A little 2	Moderately 3	Moderately 3	A little 2	Very well 5	Dissatisfied 2	Satisfied 4	Satisfied 4	Neither satisfied nor dissatisfied 3	Neither satisfied nor dissatisfied 3	Dissatisfied 2	Dissatisfied 2	Satisfied 4	Satisfied 4	Satisfied 4	Seldom 2
719	No
720	Yes	American Veterinary Dental College	Male	30 to 35	Single	No	Poor 2	Satisfied 4	Not at all 1	A moderate amount 3	A little 2	A little 2	Very much 4	A moderate amount 3	A moderate amount 3	Mostly 4	Mostly 4	Mostly 4	Mostly 4	Moderately 3	Very well 5	Dissatisfied 2	Neither satisfied nor dissatisfied 3	Dissatisfied 2	Dissatisfied 2	Neither satisfied nor dissatisfied 3	Dissatisfied 2	Satisfied 4	Satisfied 4	Satisfied 4	Satisfied 4	Always 5
721	Yes	American Veterinary Dental College	Female	42 to 47	Married	No	Neither poor nor good 3	Neither satisfied nor dissatisfied 3	A little 2	A little 2	A moderate amount 3	A moderate amount 3	A moderate amount 3	Extremely 5	A moderate amount 3	A little 2	A little 2	Not at all 1	Mostly 4	A little 2	Well 4	Dissatisfied 2	Neither satisfied nor dissatisfied 3	Neither satisfied nor dissatisfied 3	Neither satisfied nor dissatisfied 3	Dissatisfied 2	Dissatisfied 2	Dissatisfied 2	Satisfied 4	Satisfied 4	Very satisfied 5	Seldom 2
722	Yes	American Veterinary Dental College	Female	30 to 35	Living as married	No	Good 4	Dissatisfied 2	A little 2	A little 2	A moderate amount 3	A little 2	Slightly 2	A moderate amount 3	A moderate amount 3	A little 2	A little 2	A little 2	Moderately 3	A little 2	Well 4	Dissatisfied 2	Dissatisfied 2	Dissatisfied 2	Dissatisfied 2	Neither satisfied nor dissatisfied 3	Dissatisfied 2	Very satisfied 5	Dissatisfied 2	Dissatisfied 2	Satisfied 4	Always 5
723	Yes	American Veterinary Dental College	Female	30 to 35	Married	No	Neither poor nor good 3	Neither satisfied nor dissatisfied 3	Not at all 1	Not at all 1	A moderate amount 3	A little 2	A moderate amount 3	Very much 4	A moderate amount 3	A little 2	Mostly 4	Completely 5	Mostly 4	Mostly 4	Very well 5	Dissatisfied 2	Dissatisfied 2	Satisfied 4	Neither satisfied nor dissatisfied 3	Very satisfied 5	Very satisfied 5	Very satisfied 5	Very satisfied 5	Very satisfied 5	Very satisfied 5	Very often 4
724	Yes	American College of Veterinary Internal Medicine	Female	30 to 35	Single	No	Good 4	Satisfied 4	A little 2	Not at all 1	Very much 4	Very much 4	A moderate amount 3	Extremely 5	Very much 4	Moderately 3	Not at all 1	Mostly 4	Moderately 3	A little 2	Well 4	Dissatisfied 2	Satisfied 4	Satisfied 4	Satisfied 4	Dissatisfied 2	Very dissatisfied 1	Satisfied 4	Neither satisfied nor dissatisfied 3	Dissatisfied 2	Satisfied 4	Very often 4
725	Yes	American Veterinary Dental College	Male	24 to 29	Single	No	Good 4	Neither satisfied nor dissatisfied 3	Not at all 1	Not at all 1	Very much 4	Very much 4	A moderate amount 3	Extremely 5	A moderate amount 3	Mostly 4	Moderately 3	Not at all 1	Mostly 4	A little 2	Very well 5	Satisfied 4	Neither satisfied nor dissatisfied 3	Satisfied 4	Satisfied 4	Neither satisfied nor dissatisfied 3	Dissatisfied 2	Very satisfied 5	Satisfied 4	Satisfied 4	Neither satisfied nor dissatisfied 3	Seldom 2
726	Yes	American Veterinary Dental College	Female	30 to 35	Single	No	Neither poor nor good 3	Neither satisfied nor dissatisfied 3	A little 2	Not at all 1	A little 2	A moderate amount 3	A moderate amount 3	Very much 4	Slightly 2	Not at all 1	A little 2	Mostly 4	Mostly 4	A little 2	Very well 5	Very dissatisfied 1	Dissatisfied 2	Neither satisfied nor dissatisfied 3	Neither satisfied nor dissatisfied 3	Dissatisfied 2	Very dissatisfied 1	Satisfied 4	Satisfied 4	Very satisfied 5	Very satisfied 5	Very often 4
727	Yes	American Veterinary Dental College	Female	30 to 35	Living as married	No	Good 4	Very satisfied 5	Not at all 1	Not at all 1	An extreme amount 5	Very much 4	Very much 4	Extremely 5	Very much 4	Completely 5	Completely 5	Mostly 4	Completely 5	A little 2	Very well 5	Neither satisfied nor dissatisfied 3	Dissatisfied 2	Satisfied 4	Satisfied 4	Very satisfied 5	Very satisfied 5	Very satisfied 5	Satisfied 4	Satisfied 4	Very satisfied 5	Seldom 2
728	Yes	American College of Veterinary Surgeons	Female	24 to 29	Single	No	Poor 2	Neither satisfied nor dissatisfied 3	Not at all 1	A little 2	Very much 4	Very much 4	A moderate amount 3	Slightly 2	A moderate amount 3	Moderately 3	Mostly 4	Moderately 3	Moderately 3	A little 2	Poor 2	Very dissatisfied 1	Dissatisfied 2	Very satisfied 5	Neither satisfied nor dissatisfied 3	Very dissatisfied 1	Very dissatisfied 1	Satisfied 4	Satisfied 4	Dissatisfied 2	Satisfied 4	Quite often 3
729	Yes	American Veterinary Dental College	Male	36 to 41	Married	No	Good 4	Satisfied 4	Not at all 1	Not at all 1	A moderate amount 3	A little 2	A moderate amount 3	Extremely 5	A moderate amount 3	Mostly 4	Mostly 4	Mostly 4	Mostly 4	A little 2	Very well 5	Dissatisfied 2	Satisfied 4	Satisfied 4	Neither satisfied nor dissatisfied 3	Satisfied 4	Satisfied 4	Neither satisfied nor dissatisfied 3	Very dissatisfied 1	Satisfied 4	Very satisfied 5	Very often 4
730	No
731	Yes	American Veterinary Dental College	Female	30 to 35	Single	No	Neither poor nor good 3	Dissatisfied 2	A little 2	A little 2	A moderate amount 3	Very much 4	Very much 4	A moderate amount 3	A moderate amount 3	A little 2	Moderately 3	Mostly 4	Mostly 4	A little 2	Very well 5	Dissatisfied 2	Dissatisfied 2	Satisfied 4	Dissatisfied 2	Satisfied 4	Very satisfied 5	Satisfied 4	Satisfied 4	Satisfied 4	Satisfied 4	Very often 4
732	Yes	American College of Veterinary Surgeons	Female	30 to 35	Married	No	Good 4	Dissatisfied 2	Not at all 1	Not at all 1	A moderate amount 3	Very much 4	A moderate amount 3	Extremely 5	Extremely 5	A little 2	A little 2	A little 2	Mostly 4	A little 2	Very well 5	Very dissatisfied 1	Very dissatisfied 1	Dissatisfied 2	Neither satisfied nor dissatisfied 3	Satisfied 4	Very satisfied 5	Very satisfied 5	Satisfied 4	Dissatisfied 2	Very satisfied 5	Very often 4
733	Yes	American College of Veterinary Surgeons	Female	30 to 35	Single	No	Neither poor nor good 3	Neither satisfied nor dissatisfied 3	A little 2	A moderate amount 3	Very much 4	A moderate amount 3	Slightly 2	Very much 4	A moderate amount 3	Moderately 3	A little 2	A little 2	Mostly 4	A little 2	Well 4	Satisfied 4	Neither satisfied nor dissatisfied 3	Neither satisfied nor dissatisfied 3	Neither satisfied nor dissatisfied 3	Satisfied 4	Neither satisfied nor dissatisfied 3	Neither satisfied nor dissatisfied 3	Satisfied 4	Neither satisfied nor dissatisfied 3	Neither satisfied nor dissatisfied 3	Quite often 3
734	No
735	Yes	American Veterinary Dental College	Female	48 to 53	Married	No	Good 4	Very satisfied 5	Not at all 1	Not at all 1	An extreme amount 5	An extreme amount 5	Very much 4	Extremely 5	Very much 4	Mostly 4	Mostly 4	Mostly 4	Mostly 4	Moderately 3	Very well 5	Satisfied 4	Neither satisfied nor dissatisfied 3	Satisfied 4	Very satisfied 5	Very satisfied 5	Satisfied 4	Satisfied 4	Very satisfied 5	Very satisfied 5	Very satisfied 5	Never 1
736	Yes	American College of Veterinary Pathologists	Female	30 to 35	Married	No	Very Poor 1	Dissatisfied 2	Not at all 1	Not at all 1	Not at all 1	Not at all 1	Slightly 2	A moderate amount 3	A moderate amount 3	A little 2	Not at all 1	A little 2	A little 2	Not at all 1	Neither poor nor well 3	Dissatisfied 2	Very dissatisfied 1	Dissatisfied 2	Very dissatisfied 1	Very dissatisfied 1	Very dissatisfied 1	Very dissatisfied 1	Very dissatisfied 1	Satisfied 4	Satisfied 4	Always 5
737	Yes	American College of Veterinary Internal Medicine	Female	24 to 29	Single	No	Poor 2	Dissatisfied 2	Not at all 1	A little 2	A little 2	A little 2	Slightly 2	Very much 4	Slightly 2	A little 2	A little 2	Moderately 3	Mostly 4	A little 2	Well 4	Dissatisfied 2	Neither satisfied nor dissatisfied 3	Dissatisfied 2	Dissatisfied 2	Dissatisfied 2	Very dissatisfied 1	Neither satisfied nor dissatisfied 3	Satisfied 4	Neither satisfied nor dissatisfied 3	Satisfied 4	Very often 4
738	Yes	American College of Veterinary Internal Medicine	Female	24 to 29	Married	No	Poor 2	Dissatisfied 2	Not at all 1	Not at all 1	A moderate amount 3	A moderate amount 3	A moderate amount 3	Very much 4	Very much 4	A little 2	Moderately 3	Completely 5	A little 2	A little 2	Very well 5	Dissatisfied 2	Dissatisfied 2	Neither satisfied nor dissatisfied 3	Dissatisfied 2	Dissatisfied 2	Dissatisfied 2	Satisfied 4	Satisfied 4	Satisfied 4	Satisfied 4	Very often 4
739	Yes	American College of Veterinary Internal Medicine	Male	24 to 29	Single	No	Neither poor nor good 3	Satisfied 4	Not at all 1	Not at all 1	A moderate amount 3	A moderate amount 3	Very much 4	Very much 4	Extremely 5	Mostly 4	A little 2	Moderately 3	Mostly 4	A little 2	Well 4	Dissatisfied 2	Neither satisfied nor dissatisfied 3	Satisfied 4	Satisfied 4	Satisfied 4	Dissatisfied 2	Very satisfied 5	Satisfied 4	Satisfied 4	Satisfied 4	Seldom 2
740	No
741	Yes	American College of Veterinary Pathologists	Male	30 to 35	Married	No	Neither poor nor good 3	Dissatisfied 2	Not at all 1	Very much 4	A moderate amount 3	A moderate amount 3	Slightly 2	Very much 4	A moderate amount 3	Moderately 3	Moderately 3	Mostly 4	Moderately 3	Moderately 3	Very well 5	Dissatisfied 2	Dissatisfied 2	Satisfied 4	Neither satisfied nor dissatisfied 3	Dissatisfied 2	Dissatisfied 2	Neither satisfied nor dissatisfied 3	Satisfied 4	Satisfied 4	Satisfied 4	Very often 4
742	Yes	American College of Veterinary Pathologists	Female	30 to 35	Married	No	Neither poor nor good 3	Neither satisfied nor dissatisfied 3	Not at all 1	A little 2	A moderate amount 3	A moderate amount 3	A moderate amount 3	Very much 4	A moderate amount 3	Moderately 3	Completely 5	A little 2	Completely 5	A little 2	Very well 5	Satisfied 4	Satisfied 4	Very satisfied 5	Neither satisfied nor dissatisfied 3	Satisfied 4	Neither satisfied nor dissatisfied 3	Satisfied 4	Satisfied 4	Very satisfied 5	Very satisfied 5	Quite often 3
743	Yes	American College of Veterinary Pathologists	Female	30 to 35	Single	No	Neither poor nor good 3	Satisfied 4	Not at all 1	Not at all 1	A moderate amount 3	A moderate amount 3	A moderate amount 3	Very much 4	A moderate amount 3	Moderately 3	Mostly 4	A little 2	Moderately 3	Moderately 3	Well 4	Neither satisfied nor dissatisfied 3	Neither satisfied nor dissatisfied 3	Neither satisfied nor dissatisfied 3	Neither satisfied nor dissatisfied 3	Neither satisfied nor dissatisfied 3	Neither satisfied nor dissatisfied 3	Neither satisfied nor dissatisfied 3	Neither satisfied nor dissatisfied 3	Satisfied 4	Satisfied 4	Quite often 3
744	Yes
745	Yes	American College of Veterinary Pathologists	Female	30 to 35	Married	No	Good 4	Dissatisfied 2	Not at all 1	A little 2	Very much 4	Very much 4	Extremely 5	Very much 4	Very much 4	Mostly 4	Completely 5	Completely 5	Mostly 4	Mostly 4	Very well 5	Very satisfied 5	Satisfied 4	Satisfied 4	Satisfied 4	Satisfied 4	Satisfied 4	Satisfied 4	Very satisfied 5	Satisfied 4	Very satisfied 5	Very often 4
746	Yes	American College of Veterinary Emergency & Critical Care	Male	36 to 41	Married	No	Good 4	Satisfied 4	Not at all 1	Not at all 1	Very much 4	Very much 4	Very much 4	Extremely 5	Very much 4	Completely 5	Completely 5	Completely 5	Completely 5	Moderately 3	Very well 5	Satisfied 4	Satisfied 4	Satisfied 4	Satisfied 4	Satisfied 4	Satisfied 4	Satisfied 4	Satisfied 4	Satisfied 4	Very satisfied 5	Seldom 2
747	Yes	American College of Veterinary Pathologists	Female	30 to 35	Single	No	Good 4	Satisfied 4	Not at all 1	A moderate amount 3	Very much 4	Very much 4	A moderate amount 3	Very much 4	A moderate amount 3	Mostly 4	Mostly 4	Completely 5	Completely 5	Mostly 4	Very well 5	Neither satisfied nor dissatisfied 3	Satisfied 4	Satisfied 4	Neither satisfied nor dissatisfied 3	Satisfied 4	Neither satisfied nor dissatisfied 3	Very satisfied 5	Neither satisfied nor dissatisfied 3	Satisfied 4	Satisfied 4	Quite often 3
748	Yes	American College of Veterinary Pathologists	Non- binary	24 to 29	Married	No	Good 4	Dissatisfied 2	A moderate amount 3	A moderate amount 3	A moderate amount 3	A moderate amount 3	Slightly 2	Very much 4	A moderate amount 3	Mostly 4	Moderately 3	Completely 5	Mostly 4	A little 2	Well 4	Satisfied 4	Satisfied 4	Neither satisfied nor dissatisfied 3	Satisfied 4	Satisfied 4	Satisfied 4	Neither satisfied nor dissatisfied 3	Satisfied 4	Satisfied 4	Dissatisfied 2	Quite often 3
749	Yes	American College of Veterinary Pathologists	Female	24 to 29	Single	No	Poor 2	Dissatisfied 2	Not at all 1	Not at all 1	A moderate amount 3	A moderate amount 3	A moderate amount 3	A moderate amount 3	A moderate amount 3	A little 2	A little 2	A little 2	Moderately 3	A little 2	Well 4	Neither satisfied nor dissatisfied 3	Dissatisfied 2	Dissatisfied 2	Dissatisfied 2	Dissatisfied 2	Dissatisfied 2	Neither satisfied nor dissatisfied 3	Satisfied 4	Neither satisfied nor dissatisfied 3	Neither satisfied nor dissatisfied 3	Very often 4
750	No
751	Yes	American College of Veterinary Pathologists	Female	30 to 35	Married	No	Neither poor nor good 3	Dissatisfied 2	Not at all 1	A little 2	A moderate amount 3	Very much 4	A moderate amount 3	Extremely 5	A moderate amount 3	Mostly 4	Mostly 4	Completely 5	Mostly 4	Not at all 1	Well 4	Dissatisfied 2	Satisfied 4	Dissatisfied 2	Neither satisfied nor dissatisfied 3	Very satisfied 5	Satisfied 4	Satisfied 4	Satisfied 4	Satisfied 4	Satisfied 4	Seldom 2
752	No
753	Yes	American Veterinary Dental College	Female	30 to 35	Single	No	Neither poor nor good 3	Satisfied 4	A moderate amount 3	A moderate amount 3	Very much 4	Very much 4	A moderate amount 3	Very much 4	A moderate amount 3	Moderately 3	Moderately 3	Not at all 1	Moderately 3	A little 2	Well 4	Dissatisfied 2	Dissatisfied 2	Neither satisfied nor dissatisfied 3	Neither satisfied nor dissatisfied 3	Dissatisfied 2	Satisfied 4	Satisfied 4	Neither satisfied nor dissatisfied 3	Dissatisfied 2	Satisfied 4	Seldom 2
754	No
755	Yes	American College of Veterinary Clinical Pharmacology	Female	30 to 35	Living as married	No	Good 4	Satisfied 4	Very much 4	A little 2	Very much 4	A moderate amount 3	A moderate amount 3	Very much 4	Extremely 5	Moderately 3	Moderately 3	Completely 5	Completely 5	Mostly 4	Neither poor nor well 3	Dissatisfied 2	Dissatisfied 2	Neither satisfied nor dissatisfied 3	Dissatisfied 2	Satisfied 4	Very dissatisfied 1	Very satisfied 5	Satisfied 4	Very satisfied 5	Neither satisfied nor dissatisfied 3	Very often 4
756	Yes	American College of Poultry Veterinarians	Female	24 to 29	Single	No	Good 4	Satisfied 4	A little 2	A moderate amount 3	Very much 4	Very much 4	Slightly 2	Slightly 2	Very much 4	Moderately 3	Moderately 3	Completely 5	Moderately 3	Moderately 3	Well 4	Very dissatisfied 1	Neither satisfied nor dissatisfied 3	Neither satisfied nor dissatisfied 3	Satisfied 4	Dissatisfied 2	Dissatisfied 2	Satisfied 4	Very satisfied 5	Satisfied 4	Very satisfied 5	Very often 4
757	No
758	Yes	American College of Poultry Veterinarians	Female	24 to 29	Single	No	Poor 2	Dissatisfied 2	A moderate amount 3	A moderate amount 3	A little 2	Not at all 1	Slightly 2	Not at all 1	Slightly 2	Moderately 3	A little 2	Moderately 3	A little 2	Not at all 1	Neither poor nor well 3	Dissatisfied 2	Dissatisfied 2	Neither satisfied nor dissatisfied 3	Dissatisfied 2	Neither satisfied nor dissatisfied 3	Very dissatisfied 1	Satisfied 4	Very satisfied 5	Very dissatisfied 1	Satisfied 4	Always 5
759	Yes	American College of Veterinary Radiology	Female	Prefer not to answer	Prefer not to answer	No	Neither poor nor good 3	Dissatisfied 2	A moderate amount 3	A little 2	A little 2	A little 2	Slightly 2	Very much 4	A moderate amount 3	A little 2	Not at all 1	Moderately 3	Moderately 3	Moderately 3	Poor 2	Dissatisfied 2	Dissatisfied 2	Dissatisfied 2	Dissatisfied 2	Dissatisfied 2	Dissatisfied 2	Dissatisfied 2	Neither satisfied nor dissatisfied 3	Dissatisfied 2	Satisfied 4	Very often 4
760	Yes	American College of Veterinary Pathologists	Female	30 to 35	Married	No	Very Good 5	Very satisfied 5	Not at all 1	Not at all 1	An extreme amount 5	An extreme amount 5	Very much 4	Extremely 5	Extremely 5	Completely 5	Mostly 4	Completely 5	Mostly 4	Mostly 4	Very well 5	Satisfied 4	Satisfied 4	Satisfied 4	Satisfied 4	Satisfied 4	Satisfied 4	Satisfied 4	Very satisfied 5	Satisfied 4	Very satisfied 5	Seldom 2
761	Yes	American College of Veterinary Emergency & Critical Care	Female	30 to 35	Single	No	Good 4	Satisfied 4	A little 2	Not at all 1	An extreme amount 5	Very much 4	A moderate amount 3	Extremely 5	A moderate amount 3	Mostly 4	Completely 5	Not at all 1	Mostly 4	Moderately 3	Well 4	Satisfied 4	Dissatisfied 2	Satisfied 4	Satisfied 4	Satisfied 4	Satisfied 4	Very satisfied 5	Dissatisfied 2	Satisfied 4	Satisfied 4	Seldom 2
762	Yes	American College of Veterinary Ophthalmologists	Female	30 to 35	Single	No	Neither poor nor good 3	Satisfied 4	Not at all 1	Not at all 1	A moderate amount 3	A moderate amount 3	A moderate amount 3	Extremely 5	A moderate amount 3	Moderately 3	A little 2	Moderately 3	Moderately 3	A little 2	Very well 5	Dissatisfied 2	Satisfied 4	Satisfied 4	Neither satisfied nor dissatisfied 3	Satisfied 4	Very satisfied 5	Neither satisfied nor dissatisfied 3	Very satisfied 5	Satisfied 4	Very satisfied 5	Quite often 3
763	Yes	American College of Veterinary Ophthalmologists	Female	24 to 29	Living as married	No	Neither poor nor good 3	Dissatisfied 2	A little 2	A little 2	Very much 4	A moderate amount 3	Very much 4	Very much 4	Very much 4	Mostly 4	Mostly 4	Mostly 4	Mostly 4	A little 2	Very well 5	Satisfied 4	Satisfied 4	Satisfied 4	Neither satisfied nor dissatisfied 3	Neither satisfied nor dissatisfied 3	Dissatisfied 2	Satisfied 4	Satisfied 4	Very satisfied 5	Very satisfied 5	Quite often 3
764	Yes	American College of Veterinary Ophthalmologists	Female	30 to 35	Prefer not to answer	No	Neither poor nor good 3	Dissatisfied 2	Not at all 1	A little 2	A moderate amount 3	A moderate amount 3	A moderate amount 3	Very much 4	A moderate amount 3	Moderately 3	Not at all 1	A little 2	A little 2	Moderately 3	Well 4	Neither satisfied nor dissatisfied 3	Neither satisfied nor dissatisfied 3	Neither satisfied nor dissatisfied 3	Neither satisfied nor dissatisfied 3	Neither satisfied nor dissatisfied 3	Neither satisfied nor dissatisfied 3	Dissatisfied 2	Satisfied 4	Neither satisfied nor dissatisfied 3	Satisfied 4	Quite often 3
765	Yes	American College of Veterinary Ophthalmologists	Female	30 to 35	Single	No
766	Yes	American College of Veterinary Ophthalmologists	Female	36 to 41	Married	No	Good 4	Satisfied 4	Not at all 1	Not at all 1	Very much 4	Very much 4	A moderate amount 3	Extremely 5	Very much 4	A little 2	Moderately 3	Mostly 4	Completely 5	A little 2	Well 4	Neither satisfied nor dissatisfied 3	Dissatisfied 2	Satisfied 4	Neither satisfied nor dissatisfied 3	Satisfied 4	Neither satisfied nor dissatisfied 3	Dissatisfied 2	Neither satisfied nor dissatisfied 3	Very satisfied 5	Very satisfied 5	Seldom 2
767	Yes	American College of Veterinary Ophthalmologists	Female	30 to 35	Married	No	Good 4	Very satisfied 5	Not at all 1	A little 2	A little 2	A moderate amount 3	A moderate amount 3	Very much 4	Very much 4	A little 2	Moderately 3	Not at all 1	Mostly 4	A little 2	Well 4	Dissatisfied 2	Dissatisfied 2	Satisfied 4	Satisfied 4	Dissatisfied 2	Dissatisfied 2	Neither satisfied nor dissatisfied 3	Neither satisfied nor dissatisfied 3	Very satisfied 5	Satisfied 4	Seldom 2
768	Yes	American College of Veterinary Ophthalmologists	Male	24 to 29	Single	No	Good 4	Satisfied 4	Not at all 1	Not at all 1	Very much 4	Very much 4	Very much 4	Very much 4	Very much 4	Mostly 4	Completely 5	Completely 5	Completely 5	Moderately 3	Very well 5	Satisfied 4	Satisfied 4	Satisfied 4	Satisfied 4	Neither satisfied nor dissatisfied 3	Satisfied 4	Satisfied 4	Satisfied 4	Satisfied 4	Satisfied 4	Seldom 2
769	Yes	American College of Veterinary Ophthalmologists	Female	30 to 35	Single	No	Good 4	Neither satisfied nor dissatisfied 3	A little 2	Not at all 1	Very much 4	Very much 4	A moderate amount 3	Very much 4	Very much 4	Mostly 4	Not at all 1	Moderately 3	Mostly 4	Moderately 3	Very well 5	Neither satisfied nor dissatisfied 3	Satisfied 4	Satisfied 4	Neither satisfied nor dissatisfied 3	Dissatisfied 2	Neither satisfied nor dissatisfied 3	Neither satisfied nor dissatisfied 3	Satisfied 4	Neither satisfied nor dissatisfied 3	Very satisfied 5	Very often 4
770	Yes
771	Yes	American College of Veterinary Ophthalmologists	Female	30 to 35	Married	No	Very Good 5	Very satisfied 5	A little 2	Not at all 1	Very much 4	Very much 4	A moderate amount 3	Extremely 5	Extremely 5	Mostly 4	Mostly 4	Completely 5	Completely 5	Mostly 4	Very well 5	Satisfied 4	Very satisfied 5	Very satisfied 5	Satisfied 4	Very satisfied 5	Satisfied 4	Satisfied 4	Very satisfied 5	Very satisfied 5	Very satisfied 5	Seldom 2
772	Yes	American College of Veterinary Ophthalmologists	Female	30 to 35	Living as married	No	Poor 2	Dissatisfied 2	A little 2	A little 2	A little 2	Not at all 1	Slightly 2	A moderate amount 3	Slightly 2	Not at all 1	Not at all 1	Not at all 1	A little 2	Not at all 1	Poor 2	Very dissatisfied 1	Dissatisfied 2	Dissatisfied 2	Dissatisfied 2	Dissatisfied 2	Very dissatisfied 1	Dissatisfied 2	Neither satisfied nor dissatisfied 3	Dissatisfied 2	Neither satisfied nor dissatisfied 3	Very often 4
773	Yes	American College of Veterinary Ophthalmologists	Female	24 to 29	Married	No	Good 4	Neither satisfied nor dissatisfied 3	Not at all 1	A little 2	Very much 4	A moderate amount 3	Slightly 2	Extremely 5	Very much 4	Moderately 3	Completely 5	Not at all 1	Moderately 3	A little 2	Very well 5	Satisfied 4	Neither satisfied nor dissatisfied 3	Neither satisfied nor dissatisfied 3	Neither satisfied nor dissatisfied 3	Satisfied 4	Satisfied 4	Satisfied 4	Very satisfied 5	Dissatisfied 2	Satisfied 4	Seldom 2
774	Yes	American College of Veterinary Ophthalmologists	Female	30 to 35	Single	No	Poor 2	Very dissatisfied 1	A little 2	A little 2	A little 2	Not at all 1	Not at all 1	Slightly 2	Slightly 2	A little 2	Not at all 1	Not at all 1	A little 2	A little 2	Well 4	Neither satisfied nor dissatisfied 3	Dissatisfied 2	Dissatisfied 2	Dissatisfied 2	Very dissatisfied 1	Dissatisfied 2	Satisfied 4	Satisfied 4	Dissatisfied 2	Satisfied 4	Always 5
775	Yes	American College of Veterinary Internal Medicine	Male	30 to 35	Single	No	Very Good 5	Very satisfied 5	Not at all 1	Not at all 1	Very much 4	An extreme amount 5	Very much 4	Extremely 5	Extremely 5	Completely 5	Completely 5	Mostly 4	Completely 5	Mostly 4	Very well 5	Satisfied 4	Satisfied 4	Satisfied 4	Very satisfied 5	Very satisfied 5	Satisfied 4	Satisfied 4	Very satisfied 5	Satisfied 4	Very satisfied 5	Seldom 2
776	Yes	American College of Veterinary Internal Medicine	Female	24 to 29	Single	No	Neither poor nor good 3	Dissatisfied 2	Not at all 1	Not at all 1	A moderate amount 3	A moderate amount 3	A moderate amount 3	Very much 4	A moderate amount 3	Moderately 3	Mostly 4	Moderately 3	Mostly 4	A little 2	Well 4	Dissatisfied 2	Dissatisfied 2	Dissatisfied 2	Neither satisfied nor dissatisfied 3	Neither satisfied nor dissatisfied 3	Very dissatisfied 1	Satisfied 4	Satisfied 4	Neither satisfied nor dissatisfied 3	Satisfied 4	Very often 4
777	Yes
778	Yes	American College of Veterinary Internal Medicine	Male	36 to 41	Single	Yes	Very Poor 1	Very dissatisfied 1	A moderate amount 3	Very much 4	Not at all 1	Not at all 1	Not at all 1	A moderate amount 3	Slightly 2	Not at all 1	Not at all 1	Completely 5	Moderately 3	A little 2	Well 4	Dissatisfied 2	Very dissatisfied 1	Dissatisfied 2	Very dissatisfied 1	Very dissatisfied 1	Very dissatisfied 1	Very dissatisfied 1	Very dissatisfied 1	Very dissatisfied 1	Very satisfied 5	Always 5
779	Yes
780	Yes	American College of Veterinary Internal Medicine	Male	30 to 35	Married	No	Good 4	Satisfied 4	A little 2	Not at all 1	A moderate amount 3	Very much 4	A moderate amount 3	Extremely 5	Extremely 5	Completely 5	Mostly 4	Moderately 3	Completely 5	Moderately 3	Very well 5	Neither satisfied nor dissatisfied 3	Very satisfied 5	Very satisfied 5	Neither satisfied nor dissatisfied 3	Dissatisfied 2	Very dissatisfied 1	Neither satisfied nor dissatisfied 3	Very satisfied 5	Very satisfied 5	Very satisfied 5	Quite often 3
781	Yes	American College of Veterinary Internal Medicine	Female	24 to 29	Single	No	Very Poor 1	Dissatisfied 2	Not at all 1	A little 2	Not at all 1	A little 2	Slightly 2	A moderate amount 3	Not at all 1	A little 2	A little 2	A little 2	Moderately 3	Not at all 1	Neither poor nor well 3	Dissatisfied 2	Neither satisfied nor dissatisfied 3	Neither satisfied nor dissatisfied 3	Dissatisfied 2	Dissatisfied 2	Neither satisfied nor dissatisfied 3	Dissatisfied 2	Neither satisfied nor dissatisfied 3	Neither satisfied nor dissatisfied 3	Neither satisfied nor dissatisfied 3	Very often 4
782	Yes	American College of Veterinary Internal Medicine	Female	36 to 41	Married	No	Good 4	Neither satisfied nor dissatisfied 3	Not at all 1	Not at all 1	A moderate amount 3	A moderate amount 3	A moderate amount 3	Very much 4	Very much 4	Moderately 3	Moderately 3	Not at all 1	Mostly 4	Moderately 3	Well 4	Dissatisfied 2	Neither satisfied nor dissatisfied 3	Neither satisfied nor dissatisfied 3	Satisfied 4	Satisfied 4	Dissatisfied 2	Satisfied 4	Satisfied 4	Satisfied 4	Very satisfied 5	Quite often 3
783	Yes	American College of Veterinary Internal Medicine	Female	30 to 35	Single	No	Good 4	Neither satisfied nor dissatisfied 3	A little 2	Not at all 1	Very much 4	A moderate amount 3	Very much 4	Very much 4	Very much 4	Mostly 4	A little 2	Mostly 4	Completely 5	A little 2	Very well 5	Dissatisfied 2	Satisfied 4	Satisfied 4	Neither satisfied nor dissatisfied 3	Dissatisfied 2	Very dissatisfied 1	Satisfied 4	Satisfied 4	Neither satisfied nor dissatisfied 3	Very satisfied 5	Quite often 3
784	Yes	American College of Veterinary Internal Medicine	Female	24 to 29	Married	No	Good 4	Dissatisfied 2	A moderate amount 3	Not at all 1	A moderate amount 3	An extreme amount 5	A moderate amount 3	Extremely 5	Very much 4	Not at all 1	Not at all 1	A little 2	Completely 5	A little 2	Very well 5	Dissatisfied 2	Neither satisfied nor dissatisfied 3	Satisfied 4	Neither satisfied nor dissatisfied 3	Satisfied 4	Neither satisfied nor dissatisfied 3	Satisfied 4	Satisfied 4	Satisfied 4	Very satisfied 5	Very often 4
785	Yes	American College of Veterinary Internal Medicine	Female	30 to 35	Married	No	Neither poor nor good 3	Neither satisfied nor dissatisfied 3	Not at all 1	A moderate amount 3	A little 2	A moderate amount 3	A moderate amount 3	Very much 4	A moderate amount 3	A little 2	A little 2	A little 2	Mostly 4	A little 2	Well 4	Dissatisfied 2	Dissatisfied 2	Dissatisfied 2	Dissatisfied 2	Neither satisfied nor dissatisfied 3	Neither satisfied nor dissatisfied 3	Satisfied 4	Very satisfied 5	Satisfied 4	Satisfied 4	Very often 4
786	Yes	American College of Veterinary Internal Medicine	Female	30 to 35	Living as married	No	Poor 2	Very dissatisfied 1	A little 2	Not at all 1	A little 2	Very much 4	A moderate amount 3	A moderate amount 3	Slightly 2	Not at all 1	Not at all 1	A little 2	Moderately 3	Not at all 1	Very poor 1	Dissatisfied 2	Very dissatisfied 1	Dissatisfied 2	Dissatisfied 2	Dissatisfied 2	Neither satisfied nor dissatisfied 3	Neither satisfied nor dissatisfied 3	Dissatisfied 2	Very dissatisfied 1	Satisfied 4	Very often 4
787	No
788	Yes	American College of Veterinary Internal Medicine	Female	36 to 41	Married	No	Poor 2	Dissatisfied 2	A little 2	A little 2	A moderate amount 3	Very much 4	A moderate amount 3	Very much 4	A moderate amount 3	Mostly 4	Moderately 3	Mostly 4	Moderately 3	A little 2	Well 4	Dissatisfied 2	Neither satisfied nor dissatisfied 3	Neither satisfied nor dissatisfied 3	Neither satisfied nor dissatisfied 3	Dissatisfied 2	Dissatisfied 2	Satisfied 4	Satisfied 4	Neither satisfied nor dissatisfied 3	Satisfied 4	Quite often 3
789	Yes	American College of Veterinary Internal Medicine	Female	30 to 35	Married	No	Neither poor nor good 3	Dissatisfied 2	Not at all 1	Not at all 1	A moderate amount 3	A little 2	A moderate amount 3	Very much 4	A moderate amount 3	Moderately 3	Moderately 3	Moderately 3	Mostly 4	A little 2	Very well 5	Dissatisfied 2	Neither satisfied nor dissatisfied 3	Neither satisfied nor dissatisfied 3	Neither satisfied nor dissatisfied 3	Dissatisfied 2	Dissatisfied 2	Dissatisfied 2	Satisfied 4	Very dissatisfied 1	Satisfied 4	Quite often 3
790	Yes	American College of Veterinary Internal Medicine	Female	24 to 29	Living as married	No	Good 4	Dissatisfied 2	Not at all 1	A little 2	A moderate amount 3	A moderate amount 3	Slightly 2	A moderate amount 3	Slightly 2	A little 2	A little 2	Mostly 4	Moderately 3	A little 2	Well 4	Dissatisfied 2	Dissatisfied 2	Dissatisfied 2	Neither satisfied nor dissatisfied 3	Neither satisfied nor dissatisfied 3	Neither satisfied nor dissatisfied 3	Neither satisfied nor dissatisfied 3	Satisfied 4	Dissatisfied 2	Satisfied 4	Very often 4
791	Yes	American College of Veterinary Internal Medicine	Female	24 to 29	Married	No	Neither poor nor good 3	Dissatisfied 2	A moderate amount 3	A little 2	Very much 4	Very much 4	A moderate amount 3	Very much 4	A moderate amount 3	A little 2	Mostly 4	Not at all 1	Mostly 4	A little 2	Neither poor nor well 3	Dissatisfied 2	Dissatisfied 2	Neither satisfied nor dissatisfied 3	Satisfied 4	Very satisfied 5	Satisfied 4	Very satisfied 5	Satisfied 4	Satisfied 4	Very satisfied 5	Very often 4
792	Yes	American College of Veterinary Internal Medicine	Male	36 to 41	Married	No	Poor 2	Dissatisfied 2	Not at all 1	Not at all 1	A little 2	A little 2	A moderate amount 3	A moderate amount 3	A moderate amount 3	Moderately 3	A little 2	Not at all 1	Mostly 4	A little 2	Very well 5	Dissatisfied 2	Neither satisfied nor dissatisfied 3	Neither satisfied nor dissatisfied 3	Dissatisfied 2	Neither satisfied nor dissatisfied 3	Very dissatisfied 1	Neither satisfied nor dissatisfied 3	Satisfied 4	Neither satisfied nor dissatisfied 3	Satisfied 4	Quite often 3
793	Yes	American College of Veterinary Internal Medicine	Female	36 to 41	Married	No	Poor 2	Neither satisfied nor dissatisfied 3	A little 2	A little 2	A moderate amount 3	A moderate amount 3	Slightly 2	A moderate amount 3	A moderate amount 3	A little 2	Moderately 3	Completely 5	Mostly 4	Not at all 1	Very well 5	Very dissatisfied 1	Dissatisfied 2	Satisfied 4	Satisfied 4	Dissatisfied 2	Very dissatisfied 1	Very satisfied 5	Satisfied 4	Neither satisfied nor dissatisfied 3	Very satisfied 5	Very often 4
794	Yes	American College of Veterinary Internal Medicine	Female	24 to 29	Single	No	Good 4	Satisfied 4	A little 2	Not at all 1	An extreme amount 5	Very much 4	Slightly 2	Extremely 5	Very much 4	Mostly 4	Mostly 4	Mostly 4	Moderately 3	Moderately 3	Neither poor nor well 3	Neither satisfied nor dissatisfied 3	Satisfied 4	Neither satisfied nor dissatisfied 3	Satisfied 4	Neither satisfied nor dissatisfied 3	Dissatisfied 2	Satisfied 4	Neither satisfied nor dissatisfied 3	Very satisfied 5	Satisfied 4	Seldom 2
795	Yes	American College of Veterinary Ophthalmologists	Female	30 to 35	Single	No	Good 4	Satisfied 4	Not at all 1	Not at all 1	Very much 4	Very much 4	A moderate amount 3	Very much 4	Very much 4	Mostly 4	Moderately 3	Moderately 3	Mostly 4	Moderately 3	Well 4	Neither satisfied nor dissatisfied 3	Neither satisfied nor dissatisfied 3	Satisfied 4	Satisfied 4	Satisfied 4	Satisfied 4	Neither satisfied nor dissatisfied 3	Satisfied 4	Neither satisfied nor dissatisfied 3	Satisfied 4	Quite often 3
796	Yes	American College of Veterinary Internal Medicine	Female	30 to 35	Married	Yes	Poor 2	Dissatisfied 2	A moderate amount 3	A moderate amount 3	A little 2	A little 2	Not at all 1	Very much 4	A moderate amount 3	A little 2	A little 2	Mostly 4	Mostly 4	A little 2	Well 4	Neither satisfied nor dissatisfied 3	Dissatisfied 2	Neither satisfied nor dissatisfied 3	Dissatisfied 2	Satisfied 4	Dissatisfied 2	Dissatisfied 2	Satisfied 4	Satisfied 4	Satisfied 4	Always 5
797	Yes	American College of Veterinary Ophthalmologists	Female	24 to 29	Single	No	Good 4	Satisfied 4	Not at all 1	Not at all 1	Very much 4	An extreme amount 5	Very much 4	Extremely 5	Very much 4	Mostly 4	Mostly 4	Not at all 1	Mostly 4	Moderately 3	Very well 5	Very satisfied 5	Satisfied 4	Satisfied 4	Satisfied 4	Satisfied 4	Very satisfied 5	Satisfied 4	Neither satisfied nor dissatisfied 3	Satisfied 4	Very satisfied 5	Seldom 2
798	Yes	American College of Laboratory Animal Medicine	Female	24 to 29	Single	No	Very Good 5	Satisfied 4	Not at all 1	Not at all 1	Very much 4	An extreme amount 5	A moderate amount 3	Extremely 5	A moderate amount 3	Completely 5	Mostly 4	Mostly 4	Completely 5	A little 2	Well 4	Very satisfied 5	Satisfied 4	Satisfied 4	Neither satisfied nor dissatisfied 3	Satisfied 4	Neither satisfied nor dissatisfied 3	Very satisfied 5	Very satisfied 5	Very satisfied 5	Very satisfied 5	Seldom 2
799	Yes	American College of Laboratory Animal Medicine	Female	30 to 35	Married	No	Neither poor nor good 3	Dissatisfied 2	A little 2	A moderate amount 3	Very much 4	Very much 4	Slightly 2	Very much 4	A moderate amount 3	A little 2	Mostly 4	Completely 5	Moderately 3	Moderately 3	Well 4	Dissatisfied 2	Neither satisfied nor dissatisfied 3	Neither satisfied nor dissatisfied 3	Satisfied 4	Satisfied 4	Satisfied 4	Satisfied 4	Satisfied 4	Satisfied 4	Satisfied 4	Quite often 3
800	Yes	American College of Laboratory Animal Medicine	Female	42 to 47	Married	No	Good 4	Very dissatisfied 1	A moderate amount 3	A moderate amount 3	Very much 4	Very much 4	Slightly 2	A moderate amount 3	Slightly 2	Moderately 3	A little 2	A little 2	Moderately 3	Not at all 1	Neither poor nor well 3	Neither satisfied nor dissatisfied 3	Dissatisfied 2	Dissatisfied 2	Neither satisfied nor dissatisfied 3	Very satisfied 5	Neither satisfied nor dissatisfied 3	Very satisfied 5	Neither satisfied nor dissatisfied 3	Neither satisfied nor dissatisfied 3	Neither satisfied nor dissatisfied 3	Seldom 2
801	Yes	American College of Laboratory Animal Medicine	Female	24 to 29	Single	Yes	Good 4	Neither satisfied nor dissatisfied 3	A little 2	A moderate amount 3	Very much 4	An extreme amount 5	Very much 4	Very much 4	Extremely 5	Mostly 4	Mostly 4	Mostly 4	Mostly 4	Moderately 3	Well 4	Satisfied 4	Satisfied 4	Satisfied 4	Satisfied 4	Very satisfied 5	Neither satisfied nor dissatisfied 3	Very satisfied 5	Satisfied 4	Neither satisfied nor dissatisfied 3	Neither satisfied nor dissatisfied 3	Seldom 2
802	Yes	American College of Laboratory Animal Medicine	Female	30 to 35	Single	No	Good 4	Dissatisfied 2	A little 2	A little 2	Very much 4	An extreme amount 5	A moderate amount 3	Very much 4	A moderate amount 3	Mostly 4	A little 2	Completely 5	Mostly 4	Completely 5	Very well 5	Satisfied 4	Very satisfied 5	Very satisfied 5	Satisfied 4	Very dissatisfied 1	Very dissatisfied 1	Very satisfied 5	Very satisfied 5	Very satisfied 5	Very satisfied 5	Seldom 2
803	Yes	American Board of Veterinary Practitioners	Female	30 to 35	Single	No	Good 4	Neither satisfied nor dissatisfied 3	Not at all 1	Very much 4	A moderate amount 3	A moderate amount 3	Slightly 2	Very much 4	A moderate amount 3	Moderately 3	Moderately 3	A little 2	Moderately 3	A little 2	Neither poor nor well 3	Dissatisfied 2	Dissatisfied 2	Dissatisfied 2	Neither satisfied nor dissatisfied 3	Dissatisfied 2	Very dissatisfied 1	Satisfied 4	Dissatisfied 2	Neither satisfied nor dissatisfied 3	Very satisfied 5	Quite often 3
804	Yes	American Board of Veterinary Practitioners	Female	30 to 35	Living as married	No	Neither poor nor good 3	Dissatisfied 2	Not at all 1	Not at all 1	A little 2	A little 2	A moderate amount 3	A moderate amount 3	Very much 4	A little 2	A little 2	Not at all 1	Moderately 3	Not at all 1	Very well 5	Dissatisfied 2	Dissatisfied 2	Dissatisfied 2	Dissatisfied 2	Dissatisfied 2	Neither satisfied nor dissatisfied 3	Satisfied 4	Neither satisfied nor dissatisfied 3	Neither satisfied nor dissatisfied 3	Satisfied 4	Very often 4
805	Yes	American College of Laboratory Animal Medicine	Female	30 to 35	Single	No	Good 4	Satisfied 4	Not at all 1	A little 2	Very much 4	A moderate amount 3	Very much 4	Very much 4	Very much 4	Completely 5	Mostly 4	Moderately 3	Mostly 4	Mostly 4	Very well 5	Very satisfied 5	Very satisfied 5	Very satisfied 5	Satisfied 4	Satisfied 4	Dissatisfied 2	Satisfied 4	Satisfied 4	Satisfied 4	Very satisfied 5	Seldom 2
806	Yes	American College of Laboratory Animal Medicine	Female	24 to 29	Single	No	Good 4	Dissatisfied 2	Not at all 1	A little 2	A moderate amount 3	A moderate amount 3	A moderate amount 3	Very much 4	A moderate amount 3	A little 2	A little 2	Mostly 4	Moderately 3	A little 2	Well 4	Neither satisfied nor dissatisfied 3	Neither satisfied nor dissatisfied 3	Neither satisfied nor dissatisfied 3	Dissatisfied 2	Dissatisfied 2	Dissatisfied 2	Neither satisfied nor dissatisfied 3	Satisfied 4	Satisfied 4	Satisfied 4	Quite often 3
807	Yes	American College of Laboratory Animal Medicine	Female	24 to 29	Single	No	Neither poor nor good 3	Satisfied 4	Not at all 1	Not at all 1	A moderate amount 3	Very much 4	Very much 4	Extremely 5	A moderate amount 3	Mostly 4	Mostly 4	A little 2	Mostly 4	Moderately 3	Neither poor nor well 3	Neither satisfied nor dissatisfied 3	Neither satisfied nor dissatisfied 3	Satisfied 4	Satisfied 4	Satisfied 4	Neither satisfied nor dissatisfied 3	Satisfied 4	Neither satisfied nor dissatisfied 3	Neither satisfied nor dissatisfied 3	Satisfied 4	Seldom 2
808	Yes	American College of Laboratory Animal Medicine	Female	30 to 35	Divorced	No	Neither poor nor good 3	Neither satisfied nor dissatisfied 3	A little 2	A little 2	Not at all 1	Not at all 1	Not at all 1	Not at all 1	Slightly 2	Not at all 1	Not at all 1	Not at all 1	Moderately 3	Not at all 1	Well 4	Very dissatisfied 1	Very dissatisfied 1	Very dissatisfied 1	Very dissatisfied 1	Dissatisfied 2	Dissatisfied 2	Neither satisfied nor dissatisfied 3	Very dissatisfied 1	Dissatisfied 2	Satisfied 4	Always 5
809	No
810	Yes	American College of Laboratory Animal Medicine	Female	30 to 35	Married	No	Good 4	Satisfied 4	Not at all 1	Not at all 1	Very much 4	Very much 4	Very much 4	Extremely 5	A moderate amount 3	Mostly 4	Mostly 4	Mostly 4	Mostly 4	Moderately 3	Very well 5	Satisfied 4	Satisfied 4	Neither satisfied nor dissatisfied 3	Satisfied 4	Neither satisfied nor dissatisfied 3	Very dissatisfied 1	Neither satisfied nor dissatisfied 3	Dissatisfied 2	Very satisfied 5	Very satisfied 5	Seldom 2
811	Yes	American College of Laboratory Animal Medicine	Female	24 to 29	Single	No	Very Good 5	Very satisfied 5	Not at all 1	Not at all 1	An extreme amount 5	Very much 4	Slightly 2	Very much 4	A moderate amount 3	Moderately 3	A little 2	Completely 5	Mostly 4	Mostly 4	Very well 5	Dissatisfied 2	Satisfied 4	Very satisfied 5	Satisfied 4	Satisfied 4	Very dissatisfied 1	Very satisfied 5	Very satisfied 5	Satisfied 4	Very satisfied 5	Seldom 2
812	Yes	American College of Laboratory Animal Medicine	Female	36 to 41	Single	No
813	Yes	American College of Laboratory Animal Medicine	Male	30 to 35	Single	No	Good 4	Dissatisfied 2	A little 2	A little 2	Very much 4	Very much 4	A moderate amount 3	Very much 4	Very much 4	Moderately 3	A little 2	Mostly 4	Mostly 4	Mostly 4	Well 4	Neither satisfied nor dissatisfied 3	Satisfied 4	Satisfied 4	Satisfied 4	Satisfied 4	Dissatisfied 2	Satisfied 4	Satisfied 4	Very satisfied 5	Satisfied 4	Seldom 2
814	Yes	American College of Laboratory Animal Medicine	Female	30 to 35	Married	No	Good 4	Satisfied 4	Not at all 1	A moderate amount 3	A moderate amount 3	A moderate amount 3	A moderate amount 3	Extremely 5	A moderate amount 3	Moderately 3	Moderately 3	Completely 5	Mostly 4	Mostly 4	Very well 5	Dissatisfied 2	Satisfied 4	Neither satisfied nor dissatisfied 3	Neither satisfied nor dissatisfied 3	Satisfied 4	Dissatisfied 2	Neither satisfied nor dissatisfied 3	Neither satisfied nor dissatisfied 3	Satisfied 4	Very satisfied 5	Very often 4
815	Yes	American College of Laboratory Animal Medicine	Female	24 to 29	Married	No	Good 4	Neither satisfied nor dissatisfied 3	A little 2	Not at all 1	A moderate amount 3	A little 2	A moderate amount 3	Very much 4	Very much 4	Moderately 3	Moderately 3	Moderately 3	Moderately 3	Moderately 3	Well 4	Satisfied 4	Satisfied 4	Dissatisfied 2	Dissatisfied 2	Dissatisfied 2	Dissatisfied 2	Satisfied 4	Dissatisfied 2	Dissatisfied 2	Satisfied 4	Quite often 3
816	Yes	American College of Veterinary Surgeons	Female	30 to 35	Married	No	Good 4	Dissatisfied 2	A moderate amount 3	A little 2	Very much 4	Very much 4	Slightly 2	Very much 4	Very much 4	A little 2	Moderately 3	Moderately 3	Mostly 4	A little 2	Well 4	Dissatisfied 2	Dissatisfied 2	Satisfied 4	Satisfied 4	Satisfied 4	Satisfied 4	Satisfied 4	Satisfied 4	Very satisfied 5	Very satisfied 5	Very often 4
817	Yes	American College of Zoological Medicine	Female	30 to 35	Single	No	Neither poor nor good 3	Dissatisfied 2	A little 2	Very much 4	A little 2	A little 2	Slightly 2	Extremely 5	Extremely 5	Moderately 3	A little 2	Mostly 4	Moderately 3	A little 2	Very well 5	Dissatisfied 2	Dissatisfied 2	Satisfied 4	Neither satisfied nor dissatisfied 3	Very dissatisfied 1	Satisfied 4	Very satisfied 5	Satisfied 4	Neither satisfied nor dissatisfied 3	Very satisfied 5	Very often 4
818	Yes	American College of Laboratory Animal Medicine	Female	30 to 35	Single	No	Poor 2	Dissatisfied 2	A moderate amount 3	Not at all 1	Very much 4	Very much 4	A moderate amount 3	Very much 4	Not at all 1	A little 2	A little 2	Not at all 1	Not at all 1	A little 2	Poor 2	Dissatisfied 2	Very dissatisfied 1	Very dissatisfied 1	Neither satisfied nor dissatisfied 3	Satisfied 4	Dissatisfied 2	Very satisfied 5	Very satisfied 5	Neither satisfied nor dissatisfied 3	Very satisfied 5	Very often 4
819	Yes	American College of Laboratory Animal Medicine	Male	36 to 41	Single	No	Good 4	Dissatisfied 2	A little 2	A little 2	A moderate amount 3	Very much 4	Very much 4	A moderate amount 3	Very much 4	Moderately 3	A little 2	Moderately 3	Mostly 4	Mostly 4	Very well 5	Satisfied 4	Satisfied 4	Satisfied 4	Dissatisfied 2	Satisfied 4	Dissatisfied 2	Very satisfied 5	Satisfied 4	Satisfied 4	Very satisfied 5	Seldom 2
820	Yes	American Board of Veterinary Practitioners	Female	24 to 29	Married	No	Neither poor nor good 3	Neither satisfied nor dissatisfied 3	A little 2	A little 2	A moderate amount 3	A moderate amount 3	A moderate amount 3	Very much 4	Very much 4	Moderately 3	Moderately 3	Mostly 4	Moderately 3	A little 2	Well 4	Neither satisfied nor dissatisfied 3	Satisfied 4	Satisfied 4	Neither satisfied nor dissatisfied 3	Dissatisfied 2	Dissatisfied 2	Satisfied 4	Satisfied 4	Satisfied 4	Satisfied 4	Very often 4
821	Yes	American College of Veterinary Anesthesia and Analgesia	Male	24 to 29	Single	No	Neither poor nor good 3	Satisfied 4	A little 2	A moderate amount 3	A little 2	A moderate amount 3	Slightly 2	Very much 4	Not at all 1	Moderately 3	Mostly 4	Moderately 3	Moderately 3	Moderately 3	Very well 5	Neither satisfied nor dissatisfied 3	Neither satisfied nor dissatisfied 3	Neither satisfied nor dissatisfied 3	Neither satisfied nor dissatisfied 3	Satisfied 4	Dissatisfied 2	Dissatisfied 2	Satisfied 4	Satisfied 4	Satisfied 4	Very often 4
822	Yes	American College of Veterinary Internal Medicine	Female	42 to 47	Single	No	Neither poor nor good 3	Satisfied 4	Not at all 1	Not at all 1	Very much 4	Very much 4	A moderate amount 3	Extremely 5	Very much 4	Moderately 3	Mostly 4	A little 2	Mostly 4	A little 2	Very well 5	Neither satisfied nor dissatisfied 3	Neither satisfied nor dissatisfied 3	Satisfied 4	Satisfied 4	Neither satisfied nor dissatisfied 3	Neither satisfied nor dissatisfied 3	Satisfied 4	Very satisfied 5	Satisfied 4	Very satisfied 5	Seldom 2
823	Yes	American College of Veterinary Internal Medicine	Female	30 to 35	Single	No	Poor 2	Dissatisfied 2	A little 2	A little 2	A moderate amount 3	A moderate amount 3	A moderate amount 3	Very much 4	Slightly 2	A little 2	Moderately 3	Not at all 1	Mostly 4	A little 2	Very well 5	Dissatisfied 2	Satisfied 4	Satisfied 4	Neither satisfied nor dissatisfied 3	Dissatisfied 2	Dissatisfied 2	Very satisfied 5	Satisfied 4	Dissatisfied 2	Satisfied 4	Very often 4
824	Yes	American College of Veterinary Emergency & Critical Care	Female	24 to 29	Single	No	Neither poor nor good 3	Dissatisfied 2	Not at all 1	Not at all 1	A moderate amount 3	Very much 4	Slightly 2	Very much 4	Slightly 2	A little 2	Not at all 1	Moderately 3	Moderately 3	A little 2	Well 4	Dissatisfied 2	Dissatisfied 2	Neither satisfied nor dissatisfied 3	Dissatisfied 2	Satisfied 4	Dissatisfied 2	Satisfied 4	Satisfied 4	Neither satisfied nor dissatisfied 3	Satisfied 4	Very often 4
825	Yes	American College of Veterinary Internal Medicine	Female	30 to 35	Single	No	Neither poor nor good 3	Dissatisfied 2	A little 2	Not at all 1	A moderate amount 3	A moderate amount 3	A moderate amount 3	Very much 4	Slightly 2	Moderately 3	A little 2	A little 2	Mostly 4	A little 2	Well 4	Very dissatisfied 1	Satisfied 4	Satisfied 4	Neither satisfied nor dissatisfied 3	Dissatisfied 2	Dissatisfied 2	Satisfied 4	Satisfied 4	Satisfied 4	Neither satisfied nor dissatisfied 3	Quite often 3
826	Yes	American College of Veterinary Behaviorists	Male	30 to 35	Married	No	Very Good 5	Satisfied 4	A moderate amount 3	A little 2	Very much 4	An extreme amount 5	A moderate amount 3	Extremely 5	Extremely 5	Mostly 4	Mostly 4	Mostly 4	Completely 5	Mostly 4	Very well 5	Satisfied 4	Satisfied 4	Satisfied 4	Very satisfied 5	Very satisfied 5	Very satisfied 5	Neither satisfied nor dissatisfied 3	Very satisfied 5	Very satisfied 5	Very satisfied 5	Seldom 2
827	Yes	Prefer not to answer	Female	24 to 29	Living as married	No	Good 4	Neither satisfied nor dissatisfied 3	Not at all 1	A little 2	Very much 4	Very much 4	A moderate amount 3	Very much 4	A moderate amount 3	Mostly 4	Moderately 3	Mostly 4	Mostly 4	Moderately 3	Very well 5	Dissatisfied 2	Satisfied 4	Neither satisfied nor dissatisfied 3	Neither satisfied nor dissatisfied 3	Satisfied 4	Dissatisfied 2	Neither satisfied nor dissatisfied 3	Satisfied 4	Neither satisfied nor dissatisfied 3	Very satisfied 5	Quite often 3
828	Yes	American College of Laboratory Animal Medicine	Male	24 to 29	Single	No	Very Good 5	Satisfied 4	Not at all 1	Not at all 1	An extreme amount 5	Very much 4	Very much 4	Very much 4	Very much 4	Mostly 4	Moderately 3	A little 2	Mostly 4	Moderately 3	Well 4	Satisfied 4	Satisfied 4	Satisfied 4	Satisfied 4	Neither satisfied nor dissatisfied 3	Dissatisfied 2	Satisfied 4	Satisfied 4	Satisfied 4	Satisfied 4	Seldom 2
829	Yes	American College of Veterinary Surgeons	Male	30 to 35	Single	No	Good 4	Satisfied 4	A moderate amount 3	Not at all 1	An extreme amount 5	An extreme amount 5	A moderate amount 3	Extremely 5	Extremely 5	Mostly 4	Completely 5	Moderately 3	Completely 5	Mostly 4	Well 4	Very satisfied 5	Satisfied 4	Very satisfied 5	Satisfied 4	Satisfied 4	Satisfied 4	Very satisfied 5	Very satisfied 5	Very satisfied 5	Satisfied 4	Seldom 2
830	Yes	American College of Veterinary Emergency & Critical Care	Female	30 to 35	Married	No	Poor 2	Dissatisfied 2	Not at all 1	Not at all 1	A moderate amount 3	Very much 4	A moderate amount 3	Very much 4	A moderate amount 3	A little 2	A little 2	A little 2	Mostly 4	Not at all 1	Well 4	Dissatisfied 2	Dissatisfied 2	Neither satisfied nor dissatisfied 3	Neither satisfied nor dissatisfied 3	Neither satisfied nor dissatisfied 3	Dissatisfied 2	Satisfied 4	Satisfied 4	Neither satisfied nor dissatisfied 3	Satisfied 4	Quite often 3
831	Yes	American Board of Veterinary Practitioners	Female	30 to 35	Married	No	Good 4	Satisfied 4	A little 2	A little 2	Very much 4	An extreme amount 5	A moderate amount 3	Extremely 5	Very much 4	Moderately 3	Mostly 4	Mostly 4	Mostly 4	A little 2	Well 4	Satisfied 4	Neither satisfied nor dissatisfied 3	Neither satisfied nor dissatisfied 3	Satisfied 4	Satisfied 4	Satisfied 4	Neither satisfied nor dissatisfied 3	Satisfied 4	Satisfied 4	Satisfied 4	Seldom 2
832	Yes	American College of Veterinary Internal Medicine	Male	24 to 29	Single	No	Neither poor nor good 3	Very dissatisfied 1	Not at all 1	Not at all 1	Very much 4	An extreme amount 5	Slightly 2	Extremely 5	A moderate amount 3	Moderately 3	Mostly 4	Moderately 3	Mostly 4	A little 2	Very well 5	Dissatisfied 2	Satisfied 4	Neither satisfied nor dissatisfied 3	Satisfied 4	Neither satisfied nor dissatisfied 3	Satisfied 4	Neither satisfied nor dissatisfied 3	Satisfied 4	Satisfied 4	Very satisfied 5	Seldom 2
833	Yes	American College of Veterinary Internal Medicine	Female	24 to 29	Single	No	Poor 2	Dissatisfied 2	Not at all 1	Very much 4	Very much 4	A moderate amount 3	Slightly 2	Slightly 2	Very much 4	Moderately 3	Not at all 1	A little 2	Moderately 3	A little 2	Very well 5	Satisfied 4	Satisfied 4	Satisfied 4	Neither satisfied nor dissatisfied 3	Neither satisfied nor dissatisfied 3	Dissatisfied 2	Satisfied 4	Neither satisfied nor dissatisfied 3	Dissatisfied 2	Very satisfied 5	Quite often 3
834	Yes	American College of Veterinary Surgeons	Female	30 to 35	Single	No	Poor 2	Dissatisfied 2	A little 2	Not at all 1	A little 2	A little 2	Very much 4	A moderate amount 3	Slightly 2	Moderately 3	A little 2	A little 2	A little 2	Not at all 1	Well 4	Dissatisfied 2	Neither satisfied nor dissatisfied 3	Neither satisfied nor dissatisfied 3	Dissatisfied 2	Very dissatisfied 1	Very dissatisfied 1	Neither satisfied nor dissatisfied 3	Neither satisfied nor dissatisfied 3	Dissatisfied 2	Neither satisfied nor dissatisfied 3	Quite often 3
835	Yes
836	Yes	American College of Veterinary Surgeons	Female	30 to 35	Married	No	Neither poor nor good 3	Dissatisfied 2	A moderate amount 3	A moderate amount 3	A moderate amount 3	Very much 4	A moderate amount 3	A moderate amount 3	A moderate amount 3	A little 2	Moderately 3	Mostly 4	Mostly 4	A little 2	Well 4	Dissatisfied 2	Dissatisfied 2	Neither satisfied nor dissatisfied 3	Neither satisfied nor dissatisfied 3	Neither satisfied nor dissatisfied 3	Very dissatisfied 1	Very satisfied 5	Very satisfied 5	Satisfied 4	Very satisfied 5	Very often 4
837	Yes	American College of Laboratory Animal Medicine	Female	36 to 41	Married	No	Neither poor nor good 3	Dissatisfied 2	Not at all 1	Not at all 1	Very much 4	Very much 4	A moderate amount 3	A moderate amount 3	Very much 4	A little 2	A little 2	Mostly 4	Moderately 3	Not at all 1	Very well 5	Very dissatisfied 1	Satisfied 4	Satisfied 4	Dissatisfied 2	Satisfied 4	Satisfied 4	Satisfied 4	Very satisfied 5	Satisfied 4	Satisfied 4	Very often 4
838	Yes	American College of Veterinary Internal Medicine	Female	24 to 29	Single	No	Neither poor nor good 3	Dissatisfied 2	Not at all 1	Not at all 1	A moderate amount 3	A moderate amount 3	A moderate amount 3	Very much 4	Very much 4	Mostly 4	Moderately 3	A little 2	Mostly 4	A little 2	Very well 5	Neither satisfied nor dissatisfied 3	Satisfied 4	Satisfied 4	Neither satisfied nor dissatisfied 3	Dissatisfied 2	Neither satisfied nor dissatisfied 3	Satisfied 4	Satisfied 4	Satisfied 4	Very satisfied 5	Very often 4
839	Yes	American College of Veterinary Anesthesia and Analgesia	Female	30 to 35	Married	No	Poor 2	Neither satisfied nor dissatisfied 3	Not at all 1	A little 2	A moderate amount 3	A moderate amount 3	A moderate amount 3	Very much 4	Very much 4	Moderately 3	Moderately 3	Not at all 1	Mostly 4	A little 2	Well 4	Dissatisfied 2	Neither satisfied nor dissatisfied 3	Neither satisfied nor dissatisfied 3	Satisfied 4	Satisfied 4	Satisfied 4	Satisfied 4	Dissatisfied 2	Satisfied 4	Satisfied 4	Very often 4
840	Yes	American College of Veterinary Surgeons	Female	30 to 35	Married	No	Poor 2	Very dissatisfied 1	A little 2	A little 2	A moderate amount 3	An extreme amount 5	A moderate amount 3	A moderate amount 3	A moderate amount 3	Not at all 1	Not at all 1	A little 2	Moderately 3	A little 2	Neither poor nor well 3	Very dissatisfied 1	Dissatisfied 2	Dissatisfied 2	Neither satisfied nor dissatisfied 3	Dissatisfied 2	Dissatisfied 2	Satisfied 4	Dissatisfied 2	Neither satisfied nor dissatisfied 3	Satisfied 4	Very often 4
841	Yes	American College of Veterinary Internal Medicine	Female	24 to 29	Single	No
842	Yes	American College of Veterinary Internal Medicine	Female	24 to 29	Married	No	Poor 2	Dissatisfied 2	Not at all 1	A moderate amount 3	A little 2	A little 2	A moderate amount 3	Very much 4	A moderate amount 3	Not at all 1	A little 2	A little 2	Moderately 3	Not at all 1	Neither poor nor well 3	Neither satisfied nor dissatisfied 3	Dissatisfied 2	Neither satisfied nor dissatisfied 3	Dissatisfied 2	Neither satisfied nor dissatisfied 3	Neither satisfied nor dissatisfied 3	Dissatisfied 2	Satisfied 4	Dissatisfied 2	Satisfied 4	Always 5
843	Yes	American College of Veterinary Dermatology	Female	36 to 41	Single	No	Very Poor 1	Dissatisfied 2	A moderate amount 3	Very much 4	A moderate amount 3	A little 2	Slightly 2	A moderate amount 3	A moderate amount 3	A little 2	Not at all 1	A little 2	Moderately 3	A little 2	Neither poor nor well 3	Very dissatisfied 1	Dissatisfied 2	Dissatisfied 2	Very dissatisfied 1	Dissatisfied 2	Neither satisfied nor dissatisfied 3	Neither satisfied nor dissatisfied 3	Satisfied 4	Satisfied 4	Satisfied 4	Very often 4
844	Yes	American College of Zoological Medicine	Male	30 to 35	Married	No	Neither poor nor good 3	Dissatisfied 2	Not at all 1	Not at all 1	A moderate amount 3	A moderate amount 3	A moderate amount 3	Very much 4	A moderate amount 3	A little 2	A little 2	A little 2	Mostly 4	A little 2	Neither poor nor well 3	Dissatisfied 2	Dissatisfied 2	Neither satisfied nor dissatisfied 3	Neither satisfied nor dissatisfied 3	Satisfied 4	Satisfied 4	Dissatisfied 2	Satisfied 4	Satisfied 4	Satisfied 4	Seldom 2
845	Yes	American College of Veterinary Behaviorists	Female	48 to 53	Divorced	No
846	Yes	American College of Zoological Medicine	Female	30 to 35	Single	No	Poor 2	Dissatisfied 2	Very much 4	A moderate amount 3	Not at all 1	A little 2	Slightly 2	Slightly 2	Slightly 2	Not at all 1	Not at all 1	Not at all 1	A little 2	A little 2	Poor 2	Very dissatisfied 1	Dissatisfied 2	Very dissatisfied 1	Very dissatisfied 1	Very dissatisfied 1	Very dissatisfied 1	Dissatisfied 2	Neither satisfied nor dissatisfied 3	Dissatisfied 2	Satisfied 4	Always 5
847	Yes	American College of Theriogenologists	Female	30 to 35	Single	No	Poor 2	Dissatisfied 2	Not at all 1	Not at all 1	Not at all 1	Very much 4	Very much 4	Very much 4	A moderate amount 3	Completely 5	Completely 5	A little 2	A little 2	Not at all 1	Neither poor nor well 3	Dissatisfied 2	Neither satisfied nor dissatisfied 3	Very satisfied 5	Neither satisfied nor dissatisfied 3	Very dissatisfied 1	Very dissatisfied 1	Very dissatisfied 1	Dissatisfied 2	Very satisfied 5	Very satisfied 5	Very often 4
848	Yes	American College of Veterinary Ophthalmologists	Male	24 to 29	Single	No	Poor 2	Dissatisfied 2	A little 2	A little 2	Very much 4	An extreme amount 5	Very much 4	Extremely 5	Extremely 5	A little 2	Mostly 4	Not at all 1	Mostly 4	A little 2	Very well 5	Dissatisfied 2	Satisfied 4	Satisfied 4	Neither satisfied nor dissatisfied 3	Very dissatisfied 1	Very dissatisfied 1	Satisfied 4	Satisfied 4	Very satisfied 5	Very satisfied 5	Seldom 2
849	Yes	American College of Veterinary Ophthalmologists	Female	30 to 35	Married	No	Poor 2	Dissatisfied 2	Not at all 1	A little 2	A moderate amount 3	Very much 4	Slightly 2	Very much 4	A moderate amount 3	A little 2	Mostly 4	Not at all 1	Moderately 3	Not at all 1	Very well 5	Very dissatisfied 1	Very dissatisfied 1	Satisfied 4	Neither satisfied nor dissatisfied 3	Dissatisfied 2	Dissatisfied 2	Very dissatisfied 1	Satisfied 4	Dissatisfied 2	Very dissatisfied 1	Very often 4
850	Yes	American College of Veterinary Emergency & Critical Care	Female	42 to 47	Single	Prefer not to answer	Poor 2	Dissatisfied 2	A little 2	Very much 4	A little 2	A moderate amount 3	Slightly 2	Very much 4	A moderate amount 3	A little 2	Mostly 4	Mostly 4	Mostly 4	A little 2	Well 4	Dissatisfied 2	Dissatisfied 2	Neither satisfied nor dissatisfied 3	Neither satisfied nor dissatisfied 3	Satisfied 4	Satisfied 4	Satisfied 4	Neither satisfied nor dissatisfied 3	Satisfied 4	Neither satisfied nor dissatisfied 3	Very often 4
851	Yes	American College of Veterinary Radiology	Male	24 to 29	Single	Yes	Good 4	Neither satisfied nor dissatisfied 3	Not at all 1	A little 2	Very much 4	Very much 4	Extremely 5	Extremely 5	A moderate amount 3	Moderately 3	Mostly 4	Moderately 3	Completely 5	Moderately 3	Very well 5	Dissatisfied 2	Neither satisfied nor dissatisfied 3	Satisfied 4	Very satisfied 5	Satisfied 4	Dissatisfied 2	Neither satisfied nor dissatisfied 3	Neither satisfied nor dissatisfied 3	Neither satisfied nor dissatisfied 3	Satisfied 4	Seldom 2
852	Yes	American College of Veterinary Internal Medicine	Female	24 to 29	Married	No	Poor 2	Very dissatisfied 1	Not at all 1	Not at all 1	A little 2	A little 2	A moderate amount 3	Very much 4	Slightly 2	Not at all 1	Not at all 1	A little 2	Mostly 4	Not at all 1	Very well 5	Very dissatisfied 1	Dissatisfied 2	Dissatisfied 2	Dissatisfied 2	Very satisfied 5	Neither satisfied nor dissatisfied 3	Very satisfied 5	Satisfied 4	Dissatisfied 2	Satisfied 4	Very often 4
853	Yes	American College of Veterinary Emergency & Critical Care	Male	30 to 35	Married	No	Poor 2	Dissatisfied 2	Not at all 1	A little 2	A little 2	A little 2	Slightly 2	Slightly 2	A moderate amount 3	A little 2	A little 2	Moderately 3	Moderately 3	A little 2	Well 4	Neither satisfied nor dissatisfied 3	Dissatisfied 2	Neither satisfied nor dissatisfied 3	Dissatisfied 2	Neither satisfied nor dissatisfied 3	Very dissatisfied 1	Satisfied 4	Neither satisfied nor dissatisfied 3	Neither satisfied nor dissatisfied 3	Satisfied 4	Very often 4
854	Yes	American College of Veterinary Emergency & Critical Care	Female	24 to 29	Married	No	Poor 2	Dissatisfied 2	Not at all 1	Not at all 1	A little 2	A little 2	Very much 4	Very much 4	Very much 4	Moderately 3	Not at all 1	Not at all 1	Completely 5	Not at all 1	Very well 5	Neither satisfied nor dissatisfied 3	Satisfied 4	Satisfied 4	Dissatisfied 2	Satisfied 4	Satisfied 4	Satisfied 4	Very satisfied 5	Satisfied 4	Satisfied 4	Very often 4
855	Yes	American College of Veterinary Emergency & Critical Care	Female	24 to 29	Married	No	Neither poor nor good 3	Satisfied 4	A little 2	Not at all 1	Very much 4	Very much 4	A moderate amount 3	Very much 4	Very much 4	A little 2	Moderately 3	Completely 5	Mostly 4	A little 2	Well 4	Neither satisfied nor dissatisfied 3	Neither satisfied nor dissatisfied 3	Satisfied 4	Satisfied 4	Satisfied 4	Satisfied 4	Satisfied 4	Satisfied 4	Satisfied 4	Satisfied 4	Quite often 3
856	Yes	American College of Veterinary Ophthalmologists	Male	24 to 29	Living as married	No
857	Yes	American College of Veterinary Clinical Pharmacology	Female	36 to 41	Single	No	Good 4	Neither satisfied nor dissatisfied 3	A little 2	A moderate amount 3	A moderate amount 3	A moderate amount 3	Not at all 1	A moderate amount 3	A moderate amount 3	Moderately 3	Moderately 3	A little 2	Mostly 4	Moderately 3	Well 4	Neither satisfied nor dissatisfied 3	Neither satisfied nor dissatisfied 3	Dissatisfied 2	Neither satisfied nor dissatisfied 3	Dissatisfied 2	Neither satisfied nor dissatisfied 3	Dissatisfied 2	Satisfied 4	Satisfied 4	Satisfied 4	Very often 4
858	Yes	American College of Veterinary Anesthesia and Analgesia	Male	30 to 35	Single	No	Very Poor 1	Dissatisfied 2	A moderate amount 3	A moderate amount 3	A little 2	A moderate amount 3	Slightly 2	A moderate amount 3	Slightly 2	A little 2	Mostly 4	Not at all 1	Moderately 3	A little 2	Poor 2	Dissatisfied 2	Dissatisfied 2	Neither satisfied nor dissatisfied 3	Neither satisfied nor dissatisfied 3	Neither satisfied nor dissatisfied 3	Dissatisfied 2	Satisfied 4	Dissatisfied 2	Neither satisfied nor dissatisfied 3	Neither satisfied nor dissatisfied 3	Very often 4
859	Yes	American College of Veterinary Internal Medicine	Female	30 to 35	Single	No	Neither poor nor good 3	Dissatisfied 2	Not at all 1	A little 2	A moderate amount 3	A moderate amount 3	Very much 4	A moderate amount 3	A moderate amount 3	Mostly 4	A little 2	Moderately 3	Completely 5	A little 2	Very well 5	Satisfied 4	Dissatisfied 2	Neither satisfied nor dissatisfied 3	Satisfied 4	Satisfied 4	Neither satisfied nor dissatisfied 3	Satisfied 4	Satisfied 4	Satisfied 4	Very satisfied 5	Very often 4
860	Yes	American College of Veterinary Surgeons	Female	30 to 35	Married	No	Poor 2	Dissatisfied 2	A moderate amount 3	Very much 4	A little 2	A little 2	Very much 4	Slightly 2	Slightly 2	Moderately 3	Moderately 3	Completely 5	Mostly 4	Not at all 1	Well 4	Satisfied 4	Neither satisfied nor dissatisfied 3	Dissatisfied 2	Neither satisfied nor dissatisfied 3	Dissatisfied 2	Dissatisfied 2	Satisfied 4	Satisfied 4	Very satisfied 5	Very satisfied 5	Quite often 3
861	Yes	American College of Laboratory Animal Medicine	Female	30 to 35	Single	No
862	Yes	American College of Veterinary Radiology	Female	42 to 47	Married	No	Good 4	Very satisfied 5	Not at all 1	Not at all 1	An extreme amount 5	An extreme amount 5	Extremely 5	Extremely 5	Extremely 5	Completely 5	Completely 5	Completely 5	Completely 5	Mostly 4	Very well 5	Very satisfied 5	Very satisfied 5	Very satisfied 5	Very satisfied 5	Very satisfied 5	Very satisfied 5	Very satisfied 5	Very satisfied 5	Very satisfied 5	Very satisfied 5	Seldom 2
863	Yes	American College of Laboratory Animal Medicine	Female	24 to 29	Living as married	No	Good 4	Satisfied 4	Not at all 1	Not at all 1	A moderate amount 3	A moderate amount 3	A moderate amount 3	Very much 4	A moderate amount 3	Mostly 4	Mostly 4	Mostly 4	Mostly 4	Moderately 3	Very well 5	Neither satisfied nor dissatisfied 3	Satisfied 4	Neither satisfied nor dissatisfied 3	Neither satisfied nor dissatisfied 3	Neither satisfied nor dissatisfied 3	Dissatisfied 2	Neither satisfied nor dissatisfied 3	Very satisfied 5	Satisfied 4	Very satisfied 5	Quite often 3
864	Yes	American College of Veterinary Ophthalmologists	Female	36 to 41	Living as married	No	Neither poor nor good 3	Neither satisfied nor dissatisfied 3	A little 2	Not at all 1	A moderate amount 3	Very much 4	A moderate amount 3	Very much 4	A moderate amount 3	Mostly 4	Mostly 4	Mostly 4	Mostly 4	Not at all 1	Very well 5	Dissatisfied 2	Neither satisfied nor dissatisfied 3	Dissatisfied 2	Dissatisfied 2	Dissatisfied 2	Dissatisfied 2	Neither satisfied nor dissatisfied 3	Satisfied 4	Satisfied 4	Very satisfied 5	Quite often 3
865	No
866	Yes	American Board of Veterinary Practitioners	Female	24 to 29	Single	No	Very Good 5	Very satisfied 5	Not at all 1	Not at all 1	An extreme amount 5	An extreme amount 5	Very much 4	Extremely 5	Extremely 5	Completely 5	Completely 5	Completely 5	Completely 5	Completely 5	Very well 5	Very satisfied 5	Very satisfied 5	Very satisfied 5	Very satisfied 5	Very satisfied 5	Very satisfied 5	Very satisfied 5	Very satisfied 5	Very satisfied 5	Very satisfied 5	Seldom 2
867	Yes	American College of Veterinary Radiology	Female	30 to 35	Married	No	Very Good 5	Satisfied 4	Not at all 1	A little 2	An extreme amount 5	Very much 4	Very much 4	Extremely 5	Very much 4	Mostly 4	Mostly 4	Completely 5	Completely 5	Moderately 3	Very well 5	Satisfied 4	Satisfied 4	Satisfied 4	Satisfied 4	Satisfied 4	Satisfied 4	Satisfied 4	Satisfied 4	Satisfied 4	Very satisfied 5	Seldom 2
868	Yes	American College of Veterinary Pathologists	Female	24 to 29	Married	No	Neither poor nor good 3	Neither satisfied nor dissatisfied 3	A little 2	A moderate amount 3	A little 2	A little 2	Slightly 2	A moderate amount 3	A moderate amount 3	Moderately 3	Moderately 3	Mostly 4	Mostly 4	A little 2	Well 4	Dissatisfied 2	Dissatisfied 2	Dissatisfied 2	Dissatisfied 2	Neither satisfied nor dissatisfied 3	Neither satisfied nor dissatisfied 3	Neither satisfied nor dissatisfied 3	Satisfied 4	Satisfied 4	Satisfied 4	Very often 4
869	Yes	American College of Veterinary Radiology	Female	30 to 35	Married	No	Good 4	Neither satisfied nor dissatisfied 3	A little 2	A little 2	Very much 4	Very much 4	A moderate amount 3	Very much 4	A moderate amount 3	Moderately 3	A little 2	Moderately 3	Moderately 3	Moderately 3	Well 4	Neither satisfied nor dissatisfied 3	Satisfied 4	Neither satisfied nor dissatisfied 3	Neither satisfied nor dissatisfied 3	Satisfied 4	Dissatisfied 2	Satisfied 4	Neither satisfied nor dissatisfied 3	Satisfied 4	Satisfied 4	Quite often 3
870	Yes	American College of Veterinary Radiology	Female	30 to 35	Married	No	Very Good 5	Neither satisfied nor dissatisfied 3	Not at all 1	A little 2	Very much 4	An extreme amount 5	A moderate amount 3	Extremely 5	Extremely 5	Mostly 4	Completely 5	Mostly 4	Completely 5	Moderately 3	Very well 5	Neither satisfied nor dissatisfied 3	Neither satisfied nor dissatisfied 3	Satisfied 4	Satisfied 4	Very satisfied 5	Neither satisfied nor dissatisfied 3	Very satisfied 5	Satisfied 4	Very satisfied 5	Very satisfied 5	Quite often 3
871	Yes	American College of Veterinary Radiology	Female	24 to 29	Married	No	Good 4	Satisfied 4	Not at all 1	Not at all 1	A moderate amount 3	A little 2	A moderate amount 3	Extremely 5	A moderate amount 3	Mostly 4	Not at all 1	Completely 5	Completely 5	Mostly 4	Very well 5	Satisfied 4	Satisfied 4	Satisfied 4	Dissatisfied 2	Neither satisfied nor dissatisfied 3	Dissatisfied 2	Satisfied 4	Satisfied 4	Very satisfied 5	Very satisfied 5	Quite often 3
872	Yes	American College of Veterinary Radiology	Female	30 to 35	Married	No	Good 4	Very satisfied 5	Not at all 1	Not at all 1	A moderate amount 3	A moderate amount 3	A moderate amount 3	A moderate amount 3	Very much 4	Mostly 4	Moderately 3	Mostly 4	Completely 5	Mostly 4	Very well 5	Neither satisfied nor dissatisfied 3	Satisfied 4	Satisfied 4	Satisfied 4	Satisfied 4	Satisfied 4	Satisfied 4	Satisfied 4	Satisfied 4	Very satisfied 5	Quite often 3
873	Yes	American Board of Veterinary Practitioners	Female	24 to 29	Single	No	Neither poor nor good 3	Dissatisfied 2	Not at all 1	A little 2	A little 2	A little 2	Slightly 2	A moderate amount 3	A moderate amount 3	A little 2	A little 2	A little 2	Mostly 4	A little 2	Well 4	Very dissatisfied 1	Neither satisfied nor dissatisfied 3	Neither satisfied nor dissatisfied 3	Neither satisfied nor dissatisfied 3	Dissatisfied 2	Dissatisfied 2	Dissatisfied 2	Very satisfied 5	Satisfied 4	Satisfied 4	Very often 4
874	Yes	American College of Veterinary Internal Medicine	Female	24 to 29	Single	No	Poor 2	Satisfied 4	Not at all 1	Not at all 1	A moderate amount 3	A moderate amount 3	A moderate amount 3	Very much 4	Very much 4	A little 2	Moderately 3	A little 2	Moderately 3	A little 2	Well 4	Dissatisfied 2	Very dissatisfied 1	Neither satisfied nor dissatisfied 3	Dissatisfied 2	Dissatisfied 2	Dissatisfied 2	Neither satisfied nor dissatisfied 3	Satisfied 4	Neither satisfied nor dissatisfied 3	Satisfied 4	Very often 4
875	Yes	American College of Veterinary Internal Medicine	Female	30 to 35	Single	No	Poor 2	Satisfied 4	Not at all 1	Not at all 1	A moderate amount 3	A little 2	Slightly 2	Extremely 5	A moderate amount 3	A little 2	Moderately 3	Moderately 3	Mostly 4	A little 2	Very well 5	Dissatisfied 2	Dissatisfied 2	Neither satisfied nor dissatisfied 3	Dissatisfied 2	Satisfied 4	Dissatisfied 2	Dissatisfied 2	Very satisfied 5	Satisfied 4	Very satisfied 5	Very often 4
876	Yes
877	Yes	American College of Veterinary Pathologists	Male	30 to 35	Single	No	Good 4	Neither satisfied nor dissatisfied 3	A little 2	Not at all 1	Very much 4	A moderate amount 3	Slightly 2	Very much 4	Very much 4	Moderately 3	A little 2	Mostly 4	A little 2	Moderately 3	Well 4	Dissatisfied 2	Neither satisfied nor dissatisfied 3	Neither satisfied nor dissatisfied 3	Neither satisfied nor dissatisfied 3	Satisfied 4	Very satisfied 5	Satisfied 4	Satisfied 4	Neither satisfied nor dissatisfied 3	Satisfied 4	Quite often 3
878	Yes	American College of Veterinary Radiology	Female	36 to 41	Married	No	Good 4	Satisfied 4	A little 2	A moderate amount 3	A moderate amount 3	Very much 4	A moderate amount 3	Very much 4	Very much 4	Moderately 3	A little 2	Completely 5	Mostly 4	Moderately 3	Well 4	Dissatisfied 2	Satisfied 4	Neither satisfied nor dissatisfied 3	Neither satisfied nor dissatisfied 3	Satisfied 4	Neither satisfied nor dissatisfied 3	Satisfied 4	Very satisfied 5	Very satisfied 5	Very satisfied 5	Very often 4
879	No
880	Yes
881	No
882	Yes	American College of Veterinary Radiology	Male	36 to 41	Single	No	Neither poor nor good 3	Dissatisfied 2	A moderate amount 3	A little 2	A moderate amount 3	A little 2	Slightly 2	Very much 4	Very much 4	Moderately 3	A little 2	A little 2	Completely 5	Moderately 3	Neither poor nor well 3	Dissatisfied 2	Neither satisfied nor dissatisfied 3	Satisfied 4	Dissatisfied 2	Neither satisfied nor dissatisfied 3	Dissatisfied 2	Very satisfied 5	Satisfied 4	Satisfied 4	Satisfied 4	Very often 4
883	Yes	American College of Veterinary Anesthesia and Analgesia	Female	30 to 35	Married	No	Poor 2	Satisfied 4	Not at all 1	Not at all 1	A little 2	Not at all 1	Very much 4	A moderate amount 3	A moderate amount 3	Mostly 4	Not at all 1	Not at all 1	Moderately 3	A little 2	Well 4	Dissatisfied 2	Neither satisfied nor dissatisfied 3	Neither satisfied nor dissatisfied 3	Dissatisfied 2	Neither satisfied nor dissatisfied 3	Dissatisfied 2	Very dissatisfied 1	Neither satisfied nor dissatisfied 3	Dissatisfied 2	Satisfied 4	Always 5
884	Yes	American College of Veterinary Preventative Medicine	Male	24 to 29	Single	No	Very Good 5	Satisfied 4	A moderate amount 3	A moderate amount 3	Very much 4	Very much 4	A moderate amount 3	Very much 4	Very much 4	Mostly 4	Mostly 4	Mostly 4	Mostly 4	Mostly 4	Well 4	Satisfied 4	Satisfied 4	Satisfied 4	Satisfied 4	Satisfied 4	Satisfied 4	Satisfied 4	Very satisfied 5	Satisfied 4	Satisfied 4	Seldom 2
885	Yes	American College of Veterinary Radiology	Female	30 to 35	Single	Yes	Very Good 5	Satisfied 4	A moderate amount 3	A little 2	An extreme amount 5	Very much 4	A moderate amount 3	Very much 4	Very much 4	A little 2	Moderately 3	Not at all 1	Moderately 3	Moderately 3	Well 4	Very dissatisfied 1	Dissatisfied 2	Neither satisfied nor dissatisfied 3	Satisfied 4	Satisfied 4	Very satisfied 5	Very satisfied 5	Very satisfied 5	Satisfied 4	Very satisfied 5	Seldom 2
886	Yes	American College of Veterinary Behaviorists	Female	36 to 41	Married	Prefer not to answer	Neither poor nor good 3	Dissatisfied 2	A moderate amount 3	A moderate amount 3	A little 2	A little 2	Slightly 2	A moderate amount 3	Not at all 1	A little 2	A little 2	Moderately 3	A little 2	Not at all 1	Neither poor nor well 3	Neither satisfied nor dissatisfied 3	Dissatisfied 2	Dissatisfied 2	Dissatisfied 2	Very satisfied 5	Neither satisfied nor dissatisfied 3	Very dissatisfied 1	Satisfied 4	Neither satisfied nor dissatisfied 3	Satisfied 4	Quite often 3
887	Yes	American College of Laboratory Animal Medicine	Female	30 to 35	Single	No	Very Good 5	Satisfied 4	Not at all 1	Not at all 1	Very much 4	Very much 4	Very much 4	Very much 4	Very much 4	Mostly 4	Mostly 4	Mostly 4	Mostly 4	Moderately 3	Very well 5	Dissatisfied 2	Satisfied 4	Satisfied 4	Satisfied 4	Neither satisfied nor dissatisfied 3	Satisfied 4	Satisfied 4	Satisfied 4	Satisfied 4	Satisfied 4	Seldom 2
888	Yes	American College of Veterinary Surgeons	Female	36 to 41	Single	No	Poor 2	Dissatisfied 2	Not at all 1	Not at all 1	A little 2	Very much 4	A moderate amount 3	Extremely 5	A moderate amount 3	Mostly 4	Mostly 4	Mostly 4	Mostly 4	A little 2	Well 4	Satisfied 4	Satisfied 4	Satisfied 4	Satisfied 4	Neither satisfied nor dissatisfied 3	Dissatisfied 2	Neither satisfied nor dissatisfied 3	Satisfied 4	Neither satisfied nor dissatisfied 3	Satisfied 4	Quite often 3
889	Yes	American College of Theriogenologists	Male	30 to 35	Single	No	Good 4	Neither satisfied nor dissatisfied 3	A little 2	A moderate amount 3	A moderate amount 3	A moderate amount 3	Slightly 2	Slightly 2	Slightly 2	Mostly 4	Mostly 4	Moderately 3	Moderately 3	A little 2	Well 4	Satisfied 4	Satisfied 4	Satisfied 4	Satisfied 4	Neither satisfied nor dissatisfied 3	Dissatisfied 2	Neither satisfied nor dissatisfied 3	Satisfied 4	Neither satisfied nor dissatisfied 3	Very satisfied 5	Very often 4
890	Yes	American College of Veterinary Internal Medicine	Female	24 to 29	Single	No	Poor 2	Dissatisfied 2	A little 2	A little 2	A little 2	A little 2	Slightly 2	A moderate amount 3	Slightly 2	Moderately 3	A little 2	Moderately 3	Moderately 3	A little 2	Neither poor nor well 3	Dissatisfied 2	Dissatisfied 2	Dissatisfied 2	Dissatisfied 2	Neither satisfied nor dissatisfied 3	Dissatisfied 2	Neither satisfied nor dissatisfied 3	Neither satisfied nor dissatisfied 3	Neither satisfied nor dissatisfied 3	Neither satisfied nor dissatisfied 3	Very often 4
891	Yes	American College of Veterinary Pathologists	Female	36 to 41	Married	No	Very Good 5	Very satisfied 5	Not at all 1	A little 2	Very much 4	Very much 4	Very much 4	Very much 4	Very much 4	Mostly 4	Mostly 4	Completely 5	Completely 5	Mostly 4	Well 4	Very satisfied 5	Very satisfied 5	Very satisfied 5	Very satisfied 5	Very satisfied 5	Satisfied 4	Neither satisfied nor dissatisfied 3	Satisfied 4	Very satisfied 5	Very satisfied 5	Seldom 2
892	Yes	American College of Veterinary Internal Medicine	Female	30 to 35	Single	No	Neither poor nor good 3	Dissatisfied 2	Not at all 1	Not at all 1	A little 2	A moderate amount 3	Not at all 1	Very much 4	Slightly 2	A little 2	A little 2	Mostly 4	A little 2	A little 2	Well 4	Dissatisfied 2	Dissatisfied 2	Satisfied 4	Dissatisfied 2	Neither satisfied nor dissatisfied 3	Dissatisfied 2	Satisfied 4	Satisfied 4	Neither satisfied nor dissatisfied 3	Very satisfied 5	Very often 4
893	Yes	American College of Veterinary Radiology	Female	30 to 35	Single	No
894	Yes	American College of Veterinary Anesthesia and Analgesia	Female	24 to 29	Single	No	Very Good 5	Very satisfied 5	Not at all 1	Not at all 1	An extreme amount 5	Very much 4	A moderate amount 3	Extremely 5	Extremely 5	Mostly 4	A little 2	Completely 5	Mostly 4	Moderately 3	Very well 5	Neither satisfied nor dissatisfied 3	Very satisfied 5	Very satisfied 5	Neither satisfied nor dissatisfied 3	Satisfied 4	Neither satisfied nor dissatisfied 3	Very satisfied 5	Very satisfied 5	Very satisfied 5	Very satisfied 5	Never 1
895	Yes	American College of Laboratory Animal Medicine	Male	36 to 41	Married	No	Good 4	Very satisfied 5	Not at all 1	Not at all 1	Very much 4	Very much 4	Very much 4	Extremely 5	Very much 4	Mostly 4	Mostly 4	Completely 5	Completely 5	Mostly 4	Very well 5	Satisfied 4	Satisfied 4	Satisfied 4	Satisfied 4	Very satisfied 5	Very satisfied 5	Satisfied 4	Very satisfied 5	Very satisfied 5	Very satisfied 5	Seldom 2
896	No
897	Yes	American College of Veterinary Pathologists	Female	24 to 29	Married	No	Very Good 5	Neither satisfied nor dissatisfied 3	Not at all 1	A little 2	Very much 4	Very much 4	Slightly 2	Extremely 5	Very much 4	Moderately 3	Completely 5	Not at all 1	A little 2	Completely 5	Very well 5	Very satisfied 5	Dissatisfied 2	Satisfied 4	Satisfied 4	Satisfied 4	Satisfied 4	Neither satisfied nor dissatisfied 3	Satisfied 4	Dissatisfied 2	Very satisfied 5	Seldom 2
898	Yes	American College of Veterinary Internal Medicine	Female	24 to 29	Single	No	Poor 2	Dissatisfied 2	Not at all 1	Not at all 1	A moderate amount 3	Very much 4	A moderate amount 3	Very much 4	A moderate amount 3	A little 2	Moderately 3	A little 2	Moderately 3	Not at all 1	Well 4
899	Yes	American College of Veterinary Internal Medicine	Female	24 to 29	Single	No	Good 4	Neither satisfied nor dissatisfied 3	Not at all 1	Not at all 1	A moderate amount 3	Very much 4	Slightly 2	Very much 4	A moderate amount 3	Mostly 4	Mostly 4	Mostly 4	Mostly 4	A little 2	Well 4	Satisfied 4	Neither satisfied nor dissatisfied 3	Neither satisfied nor dissatisfied 3	Neither satisfied nor dissatisfied 3	Satisfied 4	Dissatisfied 2	Satisfied 4	Neither satisfied nor dissatisfied 3	Satisfied 4	Satisfied 4	Quite often 3
900	Yes	American College of Veterinary Radiology	Male	24 to 29	Married	No
901	Yes	American College of Veterinary Radiology	Female	30 to 35	Single	No	Neither poor nor good 3	Dissatisfied 2	Not at all 1	A little 2	A moderate amount 3	A little 2	Slightly 2	Very much 4	A moderate amount 3	A little 2	A little 2	A little 2	Moderately 3	A little 2	Well 4	Neither satisfied nor dissatisfied 3	Neither satisfied nor dissatisfied 3	Neither satisfied nor dissatisfied 3	Dissatisfied 2	Dissatisfied 2	Satisfied 4	Dissatisfied 2	Satisfied 4	Dissatisfied 2	Satisfied 4	Quite often 3
902	Yes	American College of Veterinary Internal Medicine	Female	30 to 35	Single	No	Poor 2	Dissatisfied 2	A little 2	A little 2	A little 2	A moderate amount 3	A moderate amount 3	A moderate amount 3	Slightly 2	A little 2	Mostly 4	Completely 5	Mostly 4	Not at all 1	Well 4	Dissatisfied 2	Dissatisfied 2	Neither satisfied nor dissatisfied 3	Dissatisfied 2	Neither satisfied nor dissatisfied 3	Dissatisfied 2	Neither satisfied nor dissatisfied 3	Neither satisfied nor dissatisfied 3	Satisfied 4	Very satisfied 5	Very often 4
903	Yes	American College of Veterinary Internal Medicine	Female	24 to 29	Single	No	Poor 2	Dissatisfied 2	A little 2	Not at all 1	A little 2	A little 2	Slightly 2	A moderate amount 3	Slightly 2	A little 2	Not at all 1	A little 2	Mostly 4	A little 2	Well 4	Dissatisfied 2	Dissatisfied 2	Neither satisfied nor dissatisfied 3	Dissatisfied 2	Very dissatisfied 1	Very dissatisfied 1	Neither satisfied nor dissatisfied 3	Neither satisfied nor dissatisfied 3	Dissatisfied 2	Satisfied 4	Always 5
904	Yes	Prefer not to answer	Female	30 to 35	Single	No	Neither poor nor good 3	Dissatisfied 2	A little 2	Not at all 1	A moderate amount 3	Very much 4	Slightly 2	Very much 4	Slightly 2	A little 2	Mostly 4	A little 2	Mostly 4	A little 2	Well 4	Neither satisfied nor dissatisfied 3	Dissatisfied 2	Satisfied 4	Satisfied 4	Satisfied 4	Satisfied 4	Satisfied 4	Satisfied 4	Satisfied 4	Satisfied 4	Seldom 2
905	Yes	American College of Veterinary Radiology	Female	30 to 35	Married	No	Good 4	Satisfied 4	A little 2	A little 2	Very much 4	Very much 4	Very much 4	Very much 4	A moderate amount 3	Completely 5	Mostly 4	A little 2	Mostly 4	A little 2	Well 4	Satisfied 4	Satisfied 4	Satisfied 4	Satisfied 4	Satisfied 4	Satisfied 4	Satisfied 4	Neither satisfied nor dissatisfied 3	Neither satisfied nor dissatisfied 3	Satisfied 4	Seldom 2
906	No
907	Yes	American College of Veterinary Pathologists	Female	36 to 41	Married	No	Good 4	Satisfied 4
908	Yes	Prefer not to answer	Female	24 to 29	Single	No
909	Yes	American College of Veterinary Pathologists	Female	30 to 35	Single	No	Good 4	Neither satisfied nor dissatisfied 3	Not at all 1	Not at all 1	A moderate amount 3	A little 2	A moderate amount 3	Very much 4	Very much 4	Moderately 3	Mostly 4	Completely 5	Mostly 4	Moderately 3	Very well 5	Neither satisfied nor dissatisfied 3	Satisfied 4	Dissatisfied 2	Neither satisfied nor dissatisfied 3	Neither satisfied nor dissatisfied 3	Neither satisfied nor dissatisfied 3	Satisfied 4	Satisfied 4	Satisfied 4	Very satisfied 5	Very often 4
910	Yes	American College of Veterinary Internal Medicine	Male	24 to 29	Single	No	Neither poor nor good 3	Dissatisfied 2	A little 2	Not at all 1	A moderate amount 3	Very much 4	A moderate amount 3	Very much 4	Slightly 2	Moderately 3	A little 2	Not at all 1	Moderately 3	A little 2	Well 4	Dissatisfied 2	Satisfied 4	Satisfied 4	Satisfied 4	Neither satisfied nor dissatisfied 3	Very dissatisfied 1	Neither satisfied nor dissatisfied 3	Satisfied 4	Neither satisfied nor dissatisfied 3	Neither satisfied nor dissatisfied 3	Quite often 3
911	Yes	American College of Veterinary Radiology	Male	24 to 29	Single	No	Good 4	Very satisfied 5	Not at all 1	Not at all 1	Very much 4	A moderate amount 3	A moderate amount 3	Extremely 5	Very much 4	Mostly 4	Mostly 4	Mostly 4	Mostly 4	Moderately 3	Very well 5	Neither satisfied nor dissatisfied 3	Very satisfied 5	Satisfied 4	Neither satisfied nor dissatisfied 3	Satisfied 4	Satisfied 4	Satisfied 4	Neither satisfied nor dissatisfied 3	Neither satisfied nor dissatisfied 3	Very satisfied 5	Seldom 2
912	Yes	American College of Veterinary Internal Medicine	Female	24 to 29	Single	No
913	Yes	American College of Veterinary Internal Medicine	Male	30 to 35	Single	No	Good 4	Satisfied 4	A little 2	A little 2	Very much 4	An extreme amount 5	A moderate amount 3	Very much 4	Very much 4	Mostly 4	Completely 5	Completely 5	Completely 5	Moderately 3	Well 4	Satisfied 4	Satisfied 4	Satisfied 4	Satisfied 4	Satisfied 4	Neither satisfied nor dissatisfied 3	Very satisfied 5	Very satisfied 5	Satisfied 4	Satisfied 4	Seldom 2
914	Yes	American College of Veterinary Internal Medicine	Female	30 to 35	Married	No	Poor 2	Dissatisfied 2	A little 2	A little 2	A little 2	A little 2	A moderate amount 3	A moderate amount 3	Slightly 2	Not at all 1	A little 2	Mostly 4	Moderately 3	A little 2	Well 4	Dissatisfied 2	Dissatisfied 2	Dissatisfied 2	Dissatisfied 2	Dissatisfied 2	Dissatisfied 2	Dissatisfied 2	Dissatisfied 2	Very dissatisfied 1	Satisfied 4	Always 5
915	Yes	American Board of Veterinary Practitioners	Female	30 to 35	Single	No	Good 4	Very satisfied 5	Not at all 1	Not at all 1	Very much 4	Very much 4	Very much 4	Very much 4	A moderate amount 3	Mostly 4	Moderately 3	Not at all 1	Completely 5	Moderately 3	Very well 5	Satisfied 4	Neither satisfied nor dissatisfied 3	Satisfied 4	Very satisfied 5	Satisfied 4	Neither satisfied nor dissatisfied 3	Very satisfied 5	Dissatisfied 2	Very satisfied 5	Very satisfied 5	Quite often 3
916	Yes	American Board of Veterinary Practitioners	Female	24 to 29	Single	No	Good 4	Satisfied 4	Not at all 1	Not at all 1	Very much 4	Very much 4	A moderate amount 3	Very much 4	A moderate amount 3	Moderately 3	A little 2	Mostly 4	Mostly 4	Moderately 3	Well 4	Neither satisfied nor dissatisfied 3	Satisfied 4	Satisfied 4	Neither satisfied nor dissatisfied 3	Satisfied 4	Satisfied 4	Satisfied 4	Satisfied 4	Satisfied 4	Satisfied 4	Very often 4
917	Yes	American College of Veterinary Anesthesia and Analgesia	Female	24 to 29	Married	No	Neither poor nor good 3	Dissatisfied 2
918	No
919	Yes	American College of Veterinary Internal Medicine	Female	24 to 29	Single	No	Neither poor nor good 3	Dissatisfied 2	A little 2	A little 2	Very much 4	Very much 4	A moderate amount 3	A moderate amount 3	A moderate amount 3	A little 2	Not at all 1	Mostly 4	Moderately 3	A little 2	Neither poor nor well 3	Dissatisfied 2	Neither satisfied nor dissatisfied 3	Dissatisfied 2	Dissatisfied 2	Satisfied 4	Satisfied 4	Very satisfied 5	Satisfied 4	Satisfied 4	Satisfied 4	Quite often 3
920	Yes	American College of Veterinary Ophthalmologists	Female	24 to 29	Single	No	Neither poor nor good 3	Dissatisfied 2	A moderate amount 3	Very much 4	A little 2	A little 2	A moderate amount 3	Very much 4	Slightly 2	Moderately 3	Mostly 4	Not at all 1	Moderately 3	Not at all 1	Very well 5	Dissatisfied 2	Satisfied 4	Satisfied 4	Neither satisfied nor dissatisfied 3	Dissatisfied 2	Very dissatisfied 1	Neither satisfied nor dissatisfied 3	Satisfied 4	Dissatisfied 2	Satisfied 4	Very often 4
921	Yes	American College of Veterinary Surgeons	Female	30 to 35	Single	No	Good 4	Satisfied 4	Not at all 1	Not at all 1	Very much 4	Very much 4	Very much 4	Extremely 5	Very much 4	Mostly 4	Mostly 4	Mostly 4	Completely 5	Moderately 3	Very well 5	Satisfied 4	Neither satisfied nor dissatisfied 3	Satisfied 4	Satisfied 4	Neither satisfied nor dissatisfied 3	Dissatisfied 2	Very satisfied 5	Very satisfied 5	Satisfied 4	Very satisfied 5	Seldom 2
922	Yes	American College of Veterinary Anesthesia and Analgesia	Male	30 to 35	Single	Yes	Poor 2	Dissatisfied 2	A little 2	Very much 4	Not at all 1	Not at all 1	Slightly 2	Very much 4	Slightly 2	Not at all 1	A little 2	Not at all 1	A little 2	A little 2	Well 4	Dissatisfied 2	Satisfied 4	Neither satisfied nor dissatisfied 3	Dissatisfied 2	Very dissatisfied 1	Very dissatisfied 1	Neither satisfied nor dissatisfied 3	Satisfied 4	Very dissatisfied 1	Very satisfied 5	Very often 4
923	Yes	American Board of Veterinary Practitioners	Male	42 to 47	Married	No	Good 4	Very satisfied 5	A little 2	Not at all 1	Very much 4	Very much 4	Very much 4	Very much 4	Very much 4	Mostly 4	Mostly 4	Moderately 3	Moderately 3	A little 2	Well 4	Satisfied 4	Satisfied 4	Satisfied 4	Satisfied 4	Satisfied 4	Very dissatisfied 1	Satisfied 4	Satisfied 4	Neither satisfied nor dissatisfied 3	Satisfied 4	Never 1
924	Yes	American College of Veterinary Internal Medicine	Female	24 to 29	Married	No	Good 4	Satisfied 4	A little 2	A little 2	Very much 4	Very much 4	Extremely 5	Very much 4	Very much 4	Mostly 4	Moderately 3	Moderately 3	Moderately 3	Moderately 3	Very well 5	Dissatisfied 2	Satisfied 4	Very satisfied 5	Satisfied 4	Neither satisfied nor dissatisfied 3	Dissatisfied 2	Dissatisfied 2	Satisfied 4	Neither satisfied nor dissatisfied 3	Satisfied 4	Quite often 3
925	Yes
926	Yes	American College of Theriogenologists	Female	30 to 35	Single	No
927	Yes
928	No
929	Yes	American College of Veterinary Internal Medicine	Male	30 to 35	Single	No	Very Poor 1	Dissatisfied 2	A moderate amount 3	A little 2	A little 2	A moderate amount 3	Slightly 2	Very much 4	Not at all 1	Not at all 1	Not at all 1	A little 2	Mostly 4	Not at all 1	Well 4	Very dissatisfied 1	Dissatisfied 2	Dissatisfied 2	Dissatisfied 2	Dissatisfied 2	Neither satisfied nor dissatisfied 3	Dissatisfied 2	Very satisfied 5	Very dissatisfied 1	Satisfied 4	Very often 4
930	Yes	American College of Veterinary Pathologists	Male	30 to 35	Single	No	Very Good 5	Very satisfied 5	Not at all 1	Not at all 1	Very much 4	Very much 4	A moderate amount 3	Extremely 5	Very much 4	Completely 5	A little 2	Mostly 4	Mostly 4	Mostly 4	Very well 5	Very satisfied 5	Very satisfied 5	Very satisfied 5	Satisfied 4	Dissatisfied 2	Dissatisfied 2	Neither satisfied nor dissatisfied 3	Satisfied 4	Satisfied 4	Satisfied 4	Seldom 2
931	Yes	American College of Veterinary Anesthesia and Analgesia	Male	24 to 29	Single	No	Poor 2	Neither satisfied nor dissatisfied 3	Not at all 1	Not at all 1	A moderate amount 3	Very much 4	A moderate amount 3	Extremely 5	A moderate amount 3	A little 2	Moderately 3	A little 2	Mostly 4	A little 2	Neither poor nor well 3	Dissatisfied 2	Neither satisfied nor dissatisfied 3	Neither satisfied nor dissatisfied 3	Neither satisfied nor dissatisfied 3	Neither satisfied nor dissatisfied 3	Satisfied 4	Satisfied 4	Satisfied 4	Very satisfied 5	Satisfied 4	Quite often 3
932	Yes	American College of Veterinary Behaviorists	Female	36 to 41	Married	No	Neither poor nor good 3	Dissatisfied 2	Not at all 1	A little 2	A moderate amount 3	A moderate amount 3	Very much 4	Very much 4	Very much 4	Mostly 4	Mostly 4	Not at all 1	Mostly 4	A little 2	Very well 5	Satisfied 4	Neither satisfied nor dissatisfied 3	Satisfied 4	Neither satisfied nor dissatisfied 3	Satisfied 4	Satisfied 4	Satisfied 4	Satisfied 4	Neither satisfied nor dissatisfied 3	Satisfied 4	Quite often 3
933	Yes	American College of Veterinary Behaviorists	Female	30 to 35	Single	No	Poor 2	Dissatisfied 2	Not at all 1	Not at all 1	A moderate amount 3	A little 2	Slightly 2	Very much 4	A moderate amount 3	A little 2	A little 2	A little 2	Moderately 3	A little 2	Very well 5	Satisfied 4	Dissatisfied 2	Dissatisfied 2	Very dissatisfied 1	Very dissatisfied 1	Very dissatisfied 1	Neither satisfied nor dissatisfied 3	Satisfied 4	Dissatisfied 2	Satisfied 4	Very often 4
934	Yes	American College of Veterinary Behaviorists	Female	48 to 53	Single	No	Poor 2	Dissatisfied 2	A moderate amount 3	A little 2	A moderate amount 3	A little 2	Not at all 1	Very much 4	A moderate amount 3	Not at all 1	A little 2	Not at all 1	Mostly 4	Moderately 3	Well 4	Very dissatisfied 1	Very dissatisfied 1	Very dissatisfied 1	Dissatisfied 2	Very dissatisfied 1	Very dissatisfied 1	Very satisfied 5	Very satisfied 5	Dissatisfied 2	Dissatisfied 2	Very often 4
935	Yes	American College of Veterinary Internal Medicine	Female	24 to 29	Married	No	Good 4	Neither satisfied nor dissatisfied 3	A little 2	A little 2	A moderate amount 3	Very much 4	A moderate amount 3	Very much 4	Very much 4	Mostly 4	Moderately 3	Completely 5	Mostly 4	Moderately 3	Very well 5	Satisfied 4	Satisfied 4	Neither satisfied nor dissatisfied 3	Neither satisfied nor dissatisfied 3	Satisfied 4	Satisfied 4	Neither satisfied nor dissatisfied 3	Satisfied 4	Satisfied 4	Neither satisfied nor dissatisfied 3	Seldom 2
936	Yes	American College of Veterinary Radiology	Female	24 to 29	Single	No	Good 4	Satisfied 4	Not at all 1	A little 2	A moderate amount 3	A moderate amount 3	Slightly 2	Very much 4	Very much 4	Moderately 3	A little 2	Not at all 1	Mostly 4	Mostly 4	Well 4	Neither satisfied nor dissatisfied 3	Satisfied 4	Satisfied 4	Neither satisfied nor dissatisfied 3	Satisfied 4	Very dissatisfied 1	Very satisfied 5	Satisfied 4	Very satisfied 5	Satisfied 4	Quite often 3
937	Yes	American College of Veterinary Radiology	Female	30 to 35	Married	Yes	Good 4	Neither satisfied nor dissatisfied 3	A little 2	A moderate amount 3	Very much 4	Very much 4	A moderate amount 3	Very much 4	A moderate amount 3	Moderately 3	Moderately 3	Not at all 1	Mostly 4	A little 2	Well 4	Dissatisfied 2	Neither satisfied nor dissatisfied 3	Neither satisfied nor dissatisfied 3	Satisfied 4	Satisfied 4	Dissatisfied 2	Very satisfied 5	Very satisfied 5	Very satisfied 5	Satisfied 4	Very often 4
938	Yes	American College of Veterinary Ophthalmologists	Female	30 to 35	Married	No	Good 4	Satisfied 4	Not at all 1	Not at all 1	An extreme amount 5	Very much 4	Very much 4	Extremely 5	Very much 4	Completely 5	Mostly 4	Mostly 4	Mostly 4	Not at all 1	Well 4	Satisfied 4	Very satisfied 5	Very satisfied 5	Satisfied 4	Very satisfied 5	Satisfied 4	Satisfied 4	Very satisfied 5	Satisfied 4	Very satisfied 5	Seldom 2
939	Yes	American College of Veterinary Internal Medicine	Female	30 to 35	Living as married	No	Neither poor nor good 3	Satisfied 4	Not at all 1	A little 2	Very much 4	Very much 4	A moderate amount 3	Very much 4	A moderate amount 3	Moderately 3	Moderately 3	A little 2	Mostly 4	A little 2	Well 4	Dissatisfied 2	Dissatisfied 2	Neither satisfied nor dissatisfied 3	Neither satisfied nor dissatisfied 3	Dissatisfied 2	Dissatisfied 2	Satisfied 4	Very satisfied 5	Neither satisfied nor dissatisfied 3	Satisfied 4	Quite often 3
940	Yes	American College of Veterinary Internal Medicine	Male	30 to 35	Married	No	Good 4	Satisfied 4	Not at all 1	A little 2	Very much 4	An extreme amount 5	A moderate amount 3	Extremely 5	Very much 4	Mostly 4	Moderately 3	Mostly 4	Mostly 4	A little 2	Very well 5	Neither satisfied nor dissatisfied 3	Neither satisfied nor dissatisfied 3	Neither satisfied nor dissatisfied 3	Satisfied 4	Satisfied 4	Satisfied 4	Satisfied 4	Very satisfied 5	Dissatisfied 2	Very satisfied 5	Seldom 2
941	Yes	American College of Theriogenologists	Female	24 to 29	Single	No	Poor 2	Dissatisfied 2	A little 2	Not at all 1	A little 2	A moderate amount 3	Slightly 2	Very much 4	A moderate amount 3	A little 2	Not at all 1	Not at all 1	Moderately 3	A little 2	Well 4	Dissatisfied 2	Dissatisfied 2	Satisfied 4	Dissatisfied 2	Dissatisfied 2	Very dissatisfied 1	Satisfied 4	Dissatisfied 2	Neither satisfied nor dissatisfied 3	Satisfied 4	Very often 4
942	No
943	Yes	American College of Veterinary Surgeons	Female	30 to 35	Single	No	Neither poor nor good 3	Satisfied 4	Not at all 1	A little 2	A moderate amount 3	A moderate amount 3	Very much 4	A moderate amount 3	Slightly 2	Not at all 1	A little 2	Completely 5	Mostly 4	Not at all 1	Very well 5	Dissatisfied 2	Dissatisfied 2	Satisfied 4	Neither satisfied nor dissatisfied 3	Satisfied 4	Very satisfied 5	Very satisfied 5	Very satisfied 5	Very satisfied 5	Very satisfied 5	Very often 4
944	Yes	American College of Veterinary Internal Medicine	Male	24 to 29	Single	No	Neither poor nor good 3	Dissatisfied 2	Not at all 1	Not at all 1	A moderate amount 3	Very much 4	Slightly 2	A moderate amount 3	A moderate amount 3	A little 2	Mostly 4	A little 2	Mostly 4	A little 2	Well 4	Dissatisfied 2	Dissatisfied 2	Dissatisfied 2	Dissatisfied 2	Dissatisfied 2	Neither satisfied nor dissatisfied 3	Satisfied 4	Dissatisfied 2	Dissatisfied 2	Very satisfied 5	Quite often 3
945	Yes	American College of Veterinary Emergency & Critical Care	Female	30 to 35	Single	No	Good 4	Satisfied 4	Not at all 1	Not at all 1	A moderate amount 3	A moderate amount 3	A moderate amount 3	Extremely 5	Very much 4	Mostly 4	Mostly 4	Mostly 4	Mostly 4	Moderately 3	Well 4	Satisfied 4	Satisfied 4	Satisfied 4	Satisfied 4	Satisfied 4	Neither satisfied nor dissatisfied 3	Satisfied 4	Satisfied 4	Satisfied 4	Very satisfied 5	Seldom 2
946	Yes	American College of Laboratory Animal Medicine	Male	30 to 35	Married	No	Good 4	Dissatisfied 2	A moderate amount 3	A little 2	A moderate amount 3	A moderate amount 3	Slightly 2	Very much 4	Very much 4	Moderately 3	Moderately 3	Not at all 1	Moderately 3	Moderately 3	Well 4	Dissatisfied 2	Neither satisfied nor dissatisfied 3	Dissatisfied 2	Dissatisfied 2	Satisfied 4	Satisfied 4	Satisfied 4	Neither satisfied nor dissatisfied 3	Neither satisfied nor dissatisfied 3	Neither satisfied nor dissatisfied 3	Quite often 3
947	Yes	American Veterinary Dental College	Prefer not to answer	30 to 35	Single	No	Good 4	Satisfied 4	Not at all 1	A little 2	A moderate amount 3	Very much 4	A moderate amount 3	Very much 4	Very much 4	A little 2	A little 2	Mostly 4	Mostly 4	Mostly 4	Very well 5	Dissatisfied 2	Satisfied 4	Satisfied 4	Satisfied 4	Satisfied 4	Dissatisfied 2	Very satisfied 5	Satisfied 4	Neither satisfied nor dissatisfied 3	Very satisfied 5	Quite often 3
948	Yes	American College of Veterinary Internal Medicine	Male	30 to 35	Married	No	Very Good 5	Very satisfied 5
949	Yes	American College of Veterinary Surgeons	Female	30 to 35	Living as married	No	Good 4	Satisfied 4	A little 2	Not at all 1	Very much 4	Very much 4	A moderate amount 3	Very much 4	A moderate amount 3	Mostly 4	Mostly 4	Mostly 4	Completely 5	Moderately 3	Well 4	Neither satisfied nor dissatisfied 3	Satisfied 4	Satisfied 4	Satisfied 4	Satisfied 4	Satisfied 4	Satisfied 4	Satisfied 4	Satisfied 4	Satisfied 4	Seldom 2
950	Yes	American College of Veterinary Internal Medicine	Female	24 to 29	Divorced	Yes	Poor 2	Dissatisfied 2	Not at all 1	A moderate amount 3	A little 2	Not at all 1	Slightly 2	A moderate amount 3	Slightly 2	Not at all 1	A little 2	A little 2	Moderately 3	A little 2	Well 4	Dissatisfied 2	Very dissatisfied 1	Neither satisfied nor dissatisfied 3	Neither satisfied nor dissatisfied 3	Very dissatisfied 1	Very dissatisfied 1	Satisfied 4	Satisfied 4	Satisfied 4	Satisfied 4	Very often 4
951	No
952	No
953	Yes	American College of Veterinary Internal Medicine	Female	24 to 29	Single	No	Good 4	Satisfied 4	A little 2	Not at all 1	An extreme amount 5	Very much 4	A moderate amount 3	Very much 4	Very much 4	Moderately 3	Mostly 4	Mostly 4	Completely 5	A little 2	Very well 5	Dissatisfied 2	Dissatisfied 2	Satisfied 4	Satisfied 4	Satisfied 4	Very satisfied 5	Very satisfied 5	Neither satisfied nor dissatisfied 3	Satisfied 4	Satisfied 4	Quite often 3
954	Yes	American Board of Veterinary Practitioners	Female	24 to 29	Living as married	No	Good 4	Satisfied 4	Not at all 1	Not at all 1	Very much 4	Very much 4	A moderate amount 3	Extremely 5	Very much 4	Mostly 4	Mostly 4	Mostly 4	Mostly 4	Mostly 4	Well 4	Satisfied 4	Satisfied 4	Satisfied 4	Satisfied 4	Satisfied 4	Very satisfied 5	Dissatisfied 2	Neither satisfied nor dissatisfied 3	Very satisfied 5	Very satisfied 5	Never 1
955	Yes	American College of Zoological Medicine	Female	24 to 29	Single	No	Very Poor 1	Dissatisfied 2	Not at all 1	A little 2	A little 2	A moderate amount 3	A moderate amount 3	Very much 4	Slightly 2	Not at all 1	A little 2	Moderately 3	Mostly 4	Not at all 1	Well 4	Very dissatisfied 1	Very dissatisfied 1	Very dissatisfied 1	Dissatisfied 2	Dissatisfied 2	Dissatisfied 2	Satisfied 4	Dissatisfied 2	Satisfied 4	Satisfied 4	Always 5
956	Yes	American College of Veterinary Surgeons	Female	24 to 29	Single	No	Neither poor nor good 3	Dissatisfied 2	A little 2	A little 2	Very much 4	Very much 4	A moderate amount 3	Slightly 2	Slightly 2	Moderately 3	Moderately 3	Not at all 1	Moderately 3	A little 2	Well 4	Dissatisfied 2	Neither satisfied nor dissatisfied 3	Dissatisfied 2	Satisfied 4	Dissatisfied 2	Very dissatisfied 1	Satisfied 4	Neither satisfied nor dissatisfied 3	Dissatisfied 2	Very satisfied 5	Very often 4
957	Yes	American College of Veterinary Ophthalmologists	Female	30 to 35	Married	No	Poor 2	Satisfied 4	Not at all 1	Not at all 1	A moderate amount 3	A moderate amount 3	A moderate amount 3	Very much 4	Very much 4	A little 2	Moderately 3	Completely 5	Mostly 4	A little 2	Well 4	Dissatisfied 2	Dissatisfied 2	Satisfied 4	Neither satisfied nor dissatisfied 3	Neither satisfied nor dissatisfied 3	Neither satisfied nor dissatisfied 3	Satisfied 4	Very satisfied 5	Neither satisfied nor dissatisfied 3	Satisfied 4	Always 5
958	Yes	American College of Veterinary Surgeons	Female	30 to 35	Married	No	Very Poor 1	Neither satisfied nor dissatisfied 3	Very much 4	Not at all 1	A moderate amount 3	A little 2	A moderate amount 3	Slightly 2	Slightly 2	Not at all 1	A little 2	A little 2	A little 2	A little 2	Neither poor nor well 3	Very dissatisfied 1	Very dissatisfied 1	Very dissatisfied 1	Dissatisfied 2	Neither satisfied nor dissatisfied 3	Very dissatisfied 1	Dissatisfied 2	Very dissatisfied 1	Neither satisfied nor dissatisfied 3	Satisfied 4	Always 5
959	Yes	American Board of Veterinary Practitioners	Male	30 to 35	Single	No	Neither poor nor good 3	Dissatisfied 2	A little 2	Not at all 1	A little 2	A moderate amount 3	Slightly 2	A moderate amount 3	Slightly 2	A little 2	A little 2	A little 2	Moderately 3	Not at all 1	Well 4	Neither satisfied nor dissatisfied 3	Dissatisfied 2	Neither satisfied nor dissatisfied 3	Neither satisfied nor dissatisfied 3	Neither satisfied nor dissatisfied 3	Neither satisfied nor dissatisfied 3	Dissatisfied 2	Satisfied 4	Satisfied 4	Satisfied 4	Quite often 3
960	Yes	American College of Veterinary Anesthesia and Analgesia	Male	30 to 35	Married	No	Very Poor 1	Very dissatisfied 1	A little 2	A moderate amount 3	Not at all 1	Not at all 1	Slightly 2	Slightly 2	Not at all 1	A little 2	Moderately 3	Mostly 4	Mostly 4	Not at all 1	Neither poor nor well 3	Very dissatisfied 1	Dissatisfied 2	Very dissatisfied 1	Very dissatisfied 1	Dissatisfied 2	Very dissatisfied 1	Satisfied 4	Very satisfied 5	Satisfied 4	Very satisfied 5	Very often 4
961	Yes	American College of Veterinary Internal Medicine	Female	24 to 29	Married	No	Poor 2	Dissatisfied 2	A little 2	Not at all 1	A little 2	A little 2	A moderate amount 3	A moderate amount 3	Slightly 2	A little 2	Not at all 1	Completely 5	Moderately 3	A little 2	Well 4	Dissatisfied 2	Dissatisfied 2	Neither satisfied nor dissatisfied 3	Dissatisfied 2	Neither satisfied nor dissatisfied 3	Neither satisfied nor dissatisfied 3	Neither satisfied nor dissatisfied 3	Neither satisfied nor dissatisfied 3	Dissatisfied 2	Satisfied 4	Very often 4
962	No
963	No
964	Yes	American College of Veterinary Preventative Medicine	Female	24 to 29	Single	No	Good 4	Satisfied 4	A little 2	A little 2	Very much 4	A moderate amount 3	A moderate amount 3	A moderate amount 3	Very much 4	Mostly 4	Moderately 3	Not at all 1	Moderately 3	Moderately 3	Well 4	Neither satisfied nor dissatisfied 3	Satisfied 4	Satisfied 4	Satisfied 4	Dissatisfied 2	Dissatisfied 2	Neither satisfied nor dissatisfied 3	Satisfied 4	Dissatisfied 2	Satisfied 4	Very often 4
965	Yes	American College of Veterinary Radiology	Male	36 to 41	Married	No	Good 4	Very satisfied 5	A little 2	Not at all 1	A moderate amount 3	A moderate amount 3	Very much 4	Very much 4	Very much 4	Completely 5	Mostly 4	Moderately 3	Completely 5	A little 2	Very well 5	Satisfied 4	Very satisfied 5	Satisfied 4	Satisfied 4	Satisfied 4	Very satisfied 5	Satisfied 4	Neither satisfied nor dissatisfied 3	Neither satisfied nor dissatisfied 3	Neither satisfied nor dissatisfied 3	Seldom 2
966	No
967	Yes	American College of Veterinary Radiology	Male	24 to 29	Single	No
968	Yes	American College of Veterinary Internal Medicine	Male	30 to 35	Single	No	Neither poor nor good 3	Dissatisfied 2	Not at all 1	Not at all 1	Not at all 1	Not at all 1	Slightly 2	A moderate amount 3	A moderate amount 3	A little 2	A little 2	Moderately 3	Moderately 3	Moderately 3	Neither poor nor well 3	Dissatisfied 2	Dissatisfied 2	Dissatisfied 2	Very dissatisfied 1	Very dissatisfied 1	Very dissatisfied 1	Dissatisfied 2	Neither satisfied nor dissatisfied 3	Satisfied 4	Satisfied 4	Always 5
969	Yes	American College of Veterinary Anesthesia and Analgesia	Female	24 to 29	Single	No	Good 4	Dissatisfied 2	A moderate amount 3	A moderate amount 3	A moderate amount 3	A moderate amount 3	A moderate amount 3	Very much 4	A moderate amount 3	A little 2	A little 2	Moderately 3	Moderately 3	Moderately 3	Well 4	Neither satisfied nor dissatisfied 3	Satisfied 4	Neither satisfied nor dissatisfied 3	Dissatisfied 2	Dissatisfied 2	Very dissatisfied 1	Satisfied 4	Neither satisfied nor dissatisfied 3	Dissatisfied 2	Satisfied 4	Very often 4
970	Yes	American College of Veterinary Internal Medicine	Female	30 to 35	Single	No	Neither poor nor good 3	Neither satisfied nor dissatisfied 3	A little 2	A little 2	A moderate amount 3	A moderate amount 3	A moderate amount 3	A moderate amount 3	A moderate amount 3	A little 2	Moderately 3	Not at all 1	Mostly 4	A little 2	Very well 5	Dissatisfied 2	Dissatisfied 2	Neither satisfied nor dissatisfied 3	Neither satisfied nor dissatisfied 3	Neither satisfied nor dissatisfied 3	Neither satisfied nor dissatisfied 3	Satisfied 4	Neither satisfied nor dissatisfied 3	Dissatisfied 2	Satisfied 4	Seldom 2
971	Yes	American College of Veterinary Anesthesia and Analgesia	Female	24 to 29	Single	No	Good 4	Neither satisfied nor dissatisfied 3	A little 2	A moderate amount 3	Very much 4	Very much 4	Slightly 2	Very much 4	Very much 4	Moderately 3	Moderately 3	Not at all 1	Moderately 3	Moderately 3	Well 4	Dissatisfied 2	Neither satisfied nor dissatisfied 3	Satisfied 4	Neither satisfied nor dissatisfied 3	Satisfied 4	Very satisfied 5	Very satisfied 5	Very satisfied 5	Very satisfied 5	Very satisfied 5	Quite often 3
972	No
973	Yes	American College of Veterinary Anesthesia and Analgesia	Female	24 to 29	Living as married	Yes	Poor 2	Very dissatisfied 1	Very much 4	An extreme amount 5	A little 2	A little 2	Slightly 2	Not at all 1	Not at all 1	Not at all 1	A little 2	Not at all 1	Moderately 3	Not at all 1	Neither poor nor well 3	Very dissatisfied 1	Dissatisfied 2	Neither satisfied nor dissatisfied 3	Dissatisfied 2	Neither satisfied nor dissatisfied 3	Dissatisfied 2	Neither satisfied nor dissatisfied 3	Dissatisfied 2	Neither satisfied nor dissatisfied 3	Satisfied 4	Always 5
974	Yes	American College of Veterinary Radiology	Female	36 to 41	Single	No	Good 4	Satisfied 4	Not at all 1	Not at all 1	Very much 4	An extreme amount 5	A moderate amount 3	Very much 4	Very much 4	Moderately 3	Moderately 3	A little 2	Moderately 3	A little 2	Well 4	Neither satisfied nor dissatisfied 3	Neither satisfied nor dissatisfied 3	Neither satisfied nor dissatisfied 3	Satisfied 4	Satisfied 4	Satisfied 4	Very satisfied 5	Satisfied 4	Neither satisfied nor dissatisfied 3	Neither satisfied nor dissatisfied 3	Quite often 3
975	Yes	American College of Veterinary Pathologists	Female	36 to 41	Married	No	Neither poor nor good 3	Satisfied 4	A little 2	Not at all 1	A moderate amount 3	A moderate amount 3	A moderate amount 3	Extremely 5	Very much 4	Mostly 4	A little 2	A little 2	Moderately 3	Not at all 1	Well 4	Dissatisfied 2	Dissatisfied 2	Dissatisfied 2	Dissatisfied 2	Dissatisfied 2	Dissatisfied 2	Neither satisfied nor dissatisfied 3	Neither satisfied nor dissatisfied 3	Neither satisfied nor dissatisfied 3	Neither satisfied nor dissatisfied 3	Seldom 2
976	Yes	American College of Veterinary Internal Medicine	Female	30 to 35	Living as married	No	Poor 2	Neither satisfied nor dissatisfied 3	Not at all 1	A little 2	A little 2	A moderate amount 3	Slightly 2	Extremely 5	A moderate amount 3	A little 2	Moderately 3	A little 2	Moderately 3	Not at all 1	Very well 5	Dissatisfied 2	Neither satisfied nor dissatisfied 3	Neither satisfied nor dissatisfied 3	Dissatisfied 2	Satisfied 4	Satisfied 4	Satisfied 4	Satisfied 4	Neither satisfied nor dissatisfied 3	Dissatisfied 2	Very often 4
977	Yes	American College of Veterinary Radiology	Male	30 to 35	Single	No	Good 4	Neither satisfied nor dissatisfied 3	A moderate amount 3	A little 2	Very much 4	A moderate amount 3	A moderate amount 3	Extremely 5	Very much 4	Moderately 3	A little 2	Mostly 4	Completely 5	Moderately 3	Very well 5	Satisfied 4	Satisfied 4	Satisfied 4	Neither satisfied nor dissatisfied 3	Neither satisfied nor dissatisfied 3	Neither satisfied nor dissatisfied 3	Neither satisfied nor dissatisfied 3	Satisfied 4	Satisfied 4	Very satisfied 5	Never 1
978	No
979	Yes	American College of Veterinary Radiology	Female	24 to 29	Single	No
980	Yes	American College of Veterinary Radiology	Female	36 to 41	Living as married	No	Neither poor nor good 3	Neither satisfied nor dissatisfied 3	A little 2	A moderate amount 3	A moderate amount 3	A moderate amount 3	A moderate amount 3	Very much 4	A moderate amount 3	A little 2	Completely 5	Completely 5	Completely 5	A little 2	Well 4	Satisfied 4	Satisfied 4	Satisfied 4	Satisfied 4	Very satisfied 5	Dissatisfied 2	Very satisfied 5	Dissatisfied 2	Very satisfied 5	Satisfied 4	Seldom 2
981	Yes	American College of Veterinary Radiology	Female	30 to 35	Married	No	Neither poor nor good 3	Satisfied 4	Not at all 1	A little 2	A moderate amount 3	A moderate amount 3	Very much 4	Extremely 5	Very much 4	Moderately 3	A little 2	Moderately 3	Completely 5	Moderately 3	Very well 5	Neither satisfied nor dissatisfied 3	Neither satisfied nor dissatisfied 3	Satisfied 4	Neither satisfied nor dissatisfied 3	Satisfied 4	Satisfied 4	Neither satisfied nor dissatisfied 3	Very satisfied 5	Satisfied 4	Very satisfied 5	Always 5
982	Yes	American College of Veterinary Radiology	Male	24 to 29	Single	No	Good 4	Satisfied 4	Not at all 1	Not at all 1	Very much 4	Very much 4	Very much 4	Very much 4	Very much 4	Moderately 3	Mostly 4	Moderately 3	Mostly 4	Mostly 4	Very well 5	Satisfied 4	Very satisfied 5	Satisfied 4	Satisfied 4	Neither satisfied nor dissatisfied 3	Satisfied 4	Satisfied 4	Satisfied 4	Satisfied 4	Satisfied 4	Seldom 2
983	Yes	American College of Veterinary Radiology	Male	30 to 35	Single	No	Good 4	Satisfied 4	Very much 4	Not at all 1	Very much 4	Very much 4	A moderate amount 3	Very much 4	Very much 4	Moderately 3	Moderately 3	Not at all 1	Mostly 4	Mostly 4	Well 4	Satisfied 4	Satisfied 4	Satisfied 4	Satisfied 4	Very satisfied 5	Very satisfied 5	Satisfied 4	Satisfied 4	Satisfied 4	Very satisfied 5	Quite often 3
984	Yes	American College of Veterinary Radiology	Female	24 to 29	Married	No	Good 4	Satisfied 4	A little 2	Not at all 1	A moderate amount 3	Very much 4	Very much 4	Very much 4	A moderate amount 3	Mostly 4	Mostly 4	Moderately 3	Mostly 4	A little 2	Well 4	Satisfied 4	Satisfied 4	Satisfied 4	Satisfied 4	Neither satisfied nor dissatisfied 3	Satisfied 4	Neither satisfied nor dissatisfied 3	Dissatisfied 2	Neither satisfied nor dissatisfied 3	Satisfied 4	Quite often 3
985	Yes	American College of Veterinary Radiology	Female	30 to 35	Married	No	Good 4	Satisfied 4	Not at all 1	Not at all 1	Very much 4	Very much 4	A moderate amount 3	Very much 4	Very much 4	Completely 5	Mostly 4	Mostly 4	Mostly 4	A little 2	Very well 5	Satisfied 4	Satisfied 4	Satisfied 4	Satisfied 4	Satisfied 4	Neither satisfied nor dissatisfied 3	Neither satisfied nor dissatisfied 3	Satisfied 4	Neither satisfied nor dissatisfied 3	Satisfied 4	Seldom 2
986	Yes	American College of Veterinary Radiology	Prefer not to answer	36 to 41	Married	No	Good 4	Dissatisfied 2	Not at all 1	Not at all 1	A moderate amount 3	A moderate amount 3	Not at all 1	Extremely 5	Extremely 5	Moderately 3	A little 2	Moderately 3	Moderately 3	A little 2	Very well 5	Dissatisfied 2	Neither satisfied nor dissatisfied 3	Neither satisfied nor dissatisfied 3	Satisfied 4	Satisfied 4	Neither satisfied nor dissatisfied 3	Satisfied 4	Very dissatisfied 1	Satisfied 4	Very satisfied 5	Seldom 2
987	Yes	Prefer not to answer	Female	24 to 29	Married	No	Poor 2	Neither satisfied nor dissatisfied 3	Not at all 1	Not at all 1	A moderate amount 3	A moderate amount 3	Very much 4	Extremely 5	Very much 4	Moderately 3	Mostly 4	Not at all 1	Moderately 3	A little 2	Very well 5	Dissatisfied 2	Dissatisfied 2	Neither satisfied nor dissatisfied 3	Satisfied 4	Satisfied 4	Dissatisfied 2	Satisfied 4	Satisfied 4	Satisfied 4	Very satisfied 5	Quite often 3
988	Yes	American College of Veterinary Radiology	Male	30 to 35	Married	No	Good 4	Dissatisfied 2	Not at all 1	Not at all 1	An extreme amount 5	Very much 4	A moderate amount 3	Extremely 5	A moderate amount 3	Mostly 4	Moderately 3	Not at all 1	Mostly 4	A little 2	Very well 5	Neither satisfied nor dissatisfied 3	Satisfied 4	Satisfied 4	Satisfied 4	Satisfied 4	Satisfied 4	Satisfied 4	Satisfied 4	Dissatisfied 2	Very satisfied 5	Seldom 2
989	Yes	American College of Veterinary Emergency & Critical Care	Female	36 to 41	Single	No	Poor 2	Neither satisfied nor dissatisfied 3	A little 2	Not at all 1	A moderate amount 3	A moderate amount 3	A moderate amount 3	Very much 4	A moderate amount 3	A little 2	A little 2	A little 2	Moderately 3	A little 2	Neither poor nor well 3	Dissatisfied 2	Neither satisfied nor dissatisfied 3	Neither satisfied nor dissatisfied 3	Neither satisfied nor dissatisfied 3	Dissatisfied 2	Neither satisfied nor dissatisfied 3	Neither satisfied nor dissatisfied 3	Satisfied 4	Dissatisfied 2	Satisfied 4	Seldom 2
990	Yes	American College of Veterinary Pathologists	Male	36 to 41	Single	No	Neither poor nor good 3	Dissatisfied 2	Not at all 1	A moderate amount 3	A little 2	Not at all 1	Slightly 2	Slightly 2	Slightly 2	A little 2	Not at all 1	A little 2	Moderately 3	Moderately 3	Very well 5	Neither satisfied nor dissatisfied 3	Dissatisfied 2	Dissatisfied 2	Neither satisfied nor dissatisfied 3	Dissatisfied 2	Very dissatisfied 1	Satisfied 4	Satisfied 4	Satisfied 4	Very satisfied 5	Seldom 2
991	Yes	American College of Veterinary Internal Medicine	Male	30 to 35	Married	No	Good 4	Very satisfied 5	Not at all 1	Not at all 1	An extreme amount 5	Very much 4	Very much 4	Very much 4	Very much 4	Mostly 4	Mostly 4	Mostly 4	Mostly 4	Moderately 3	Well 4	Satisfied 4	Neither satisfied nor dissatisfied 3	Satisfied 4	Very satisfied 5	Very satisfied 5	Satisfied 4	Satisfied 4	Satisfied 4	Very satisfied 5	Very satisfied 5	Seldom 2
992	Yes	American College of Veterinary Emergency & Critical Care	Female	36 to 41	Single	No	Poor 2	Neither satisfied nor dissatisfied 3	Not at all 1	A little 2	Not at all 1	A little 2	Slightly 2	Very much 4	A moderate amount 3	A little 2	Mostly 4	Moderately 3	Moderately 3	A little 2	Well 4	Dissatisfied 2	Neither satisfied nor dissatisfied 3	Neither satisfied nor dissatisfied 3	Neither satisfied nor dissatisfied 3	Dissatisfied 2	Very dissatisfied 1	Satisfied 4	Satisfied 4	Dissatisfied 2	Satisfied 4	Always 5
993	Yes	American College of Veterinary Internal Medicine	Female	24 to 29	Single	No	Poor 2	Dissatisfied 2	Not at all 1	Not at all 1	A little 2	A little 2	A moderate amount 3	Extremely 5	A moderate amount 3	A little 2	Not at all 1	Moderately 3	Completely 5	A little 2	Very well 5	Dissatisfied 2	Neither satisfied nor dissatisfied 3	Neither satisfied nor dissatisfied 3	Dissatisfied 2	Dissatisfied 2	Neither satisfied nor dissatisfied 3	Satisfied 4	Very dissatisfied 1	Dissatisfied 2	Very satisfied 5	Always 5
994	Yes	American College of Theriogenologists	Male	30 to 35	Married	No	Poor 2	Neither satisfied nor dissatisfied 3
995	Yes	American College of Veterinary Internal Medicine	Female	36 to 41	Single	No	Neither poor nor good 3	Dissatisfied 2	Not at all 1	A little 2	A moderate amount 3	A moderate amount 3	A moderate amount 3	A moderate amount 3	Slightly 2	A little 2	Not at all 1	Moderately 3	Moderately 3	Moderately 3	Neither poor nor well 3	Dissatisfied 2	Dissatisfied 2	Dissatisfied 2	Dissatisfied 2	Neither satisfied nor dissatisfied 3	Neither satisfied nor dissatisfied 3	Neither satisfied nor dissatisfied 3	Satisfied 4	Satisfied 4	Satisfied 4	Always 5
996	Yes	American College of Veterinary Internal Medicine	Female	36 to 41	Married	No	Good 4	Satisfied 4	Not at all 1	A little 2	Very much 4	Very much 4	Very much 4	A moderate amount 3	Very much 4	Mostly 4	Moderately 3	Mostly 4	Completely 5	Moderately 3	Very well 5	Satisfied 4	Satisfied 4	Satisfied 4	Satisfied 4	Satisfied 4	Satisfied 4	Satisfied 4	Neither satisfied nor dissatisfied 3	Satisfied 4	Satisfied 4	Seldom 2
997	Yes	American College of Veterinary Radiology	Female	30 to 35	Married	No	Neither poor nor good 3	Satisfied 4	Not at all 1	A moderate amount 3	A little 2	A little 2	Slightly 2	Extremely 5	A moderate amount 3	Not at all 1	Moderately 3	Not at all 1	Moderately 3	A little 2	Very well 5	Very dissatisfied 1	Dissatisfied 2	Dissatisfied 2	Dissatisfied 2	Dissatisfied 2	Dissatisfied 2	Neither satisfied nor dissatisfied 3	Neither satisfied nor dissatisfied 3	Dissatisfied 2	Neither satisfied nor dissatisfied 3	Very often 4
998	Yes	American College of Veterinary Surgeons	Female	30 to 35	Single	No	Poor 2	Dissatisfied 2	A little 2	A little 2	A moderate amount 3	Very much 4	A moderate amount 3	Very much 4	Slightly 2	Not at all 1	A little 2	Moderately 3	Mostly 4	A little 2	Neither poor nor well 3	Dissatisfied 2	Dissatisfied 2	Neither satisfied nor dissatisfied 3	Dissatisfied 2	Dissatisfied 2	Dissatisfied 2	Neither satisfied nor dissatisfied 3	Neither satisfied nor dissatisfied 3	Dissatisfied 2	Satisfied 4	Quite often 3
999	Yes	American College of Veterinary Surgeons	Male	30 to 35	Married	No	Neither poor nor good 3	Neither satisfied nor dissatisfied 3	A little 2	A little 2	A little 2	Very much 4	Slightly 2	Very much 4	Very much 4	Moderately 3	Moderately 3	Moderately 3	Mostly 4	A little 2	Well 4	Neither satisfied nor dissatisfied 3	Neither satisfied nor dissatisfied 3	Neither satisfied nor dissatisfied 3	Neither satisfied nor dissatisfied 3	Neither satisfied nor dissatisfied 3	Neither satisfied nor dissatisfied 3	Satisfied 4	Satisfied 4	Satisfied 4	Satisfied 4	Quite often 3
1000	Yes
1001	Yes	American Board of Veterinary Practitioners	Female	36 to 41	Married	No	Good 4	Very satisfied 5	A little 2	A little 2	A moderate amount 3	Very much 4	A moderate amount 3	Extremely 5	Very much 4	Mostly 4	Completely 5	Completely 5	Mostly 4	Moderately 3	Well 4	Neither satisfied nor dissatisfied 3	Satisfied 4	Satisfied 4	Satisfied 4	Neither satisfied nor dissatisfied 3	Neither satisfied nor dissatisfied 3	Satisfied 4	Satisfied 4	Neither satisfied nor dissatisfied 3	Very satisfied 5	Seldom 2
1002	Yes	American College of Veterinary Surgeons	Male	36 to 41	Single	No	Good 4	Neither satisfied nor dissatisfied 3	A little 2	Not at all 1	Very much 4	Very much 4	A moderate amount 3	Very much 4	A moderate amount 3	Moderately 3	Moderately 3	A little 2	Moderately 3	A little 2	Well 4	Satisfied 4	Satisfied 4	Satisfied 4	Very satisfied 5	Satisfied 4	Neither satisfied nor dissatisfied 3	Satisfied 4	Very satisfied 5	Neither satisfied nor dissatisfied 3	Satisfied 4	Seldom 2
1003	Yes	American College of Veterinary Internal Medicine	Female	24 to 29	Single	No	Poor 2	Dissatisfied 2	Not at all 1	Not at all 1	A little 2	A moderate amount 3	A moderate amount 3	Very much 4	A moderate amount 3	A little 2	A little 2	A little 2	Mostly 4	A little 2	Very well 5	Neither satisfied nor dissatisfied 3	Neither satisfied nor dissatisfied 3	Neither satisfied nor dissatisfied 3	Neither satisfied nor dissatisfied 3	Satisfied 4	Neither satisfied nor dissatisfied 3	Satisfied 4	Satisfied 4	Neither satisfied nor dissatisfied 3	Neither satisfied nor dissatisfied 3	Quite often 3
1004	Yes	American College of Veterinary Anesthesia and Analgesia	Male	30 to 35	Married	No	Good 4	Very satisfied 5	Not at all 1	Not at all 1	Very much 4	Very much 4	A moderate amount 3	Extremely 5	Very much 4	Completely 5	Mostly 4	Completely 5	Completely 5	Moderately 3	Very well 5	Satisfied 4	Very satisfied 5	Satisfied 4	Neither satisfied nor dissatisfied 3	Satisfied 4	Satisfied 4	Very satisfied 5	Very satisfied 5	Very satisfied 5	Very satisfied 5	Quite often 3
1005	Yes	American College of Veterinary Internal Medicine	Female	30 to 35	Single	No	Neither poor nor good 3	Neither satisfied nor dissatisfied 3	Not at all 1	Not at all 1	A moderate amount 3	A moderate amount 3	A moderate amount 3	Very much 4	Very much 4	Mostly 4	Moderately 3	A little 2	Mostly 4	A little 2	Neither poor nor well 3	Neither satisfied nor dissatisfied 3	Neither satisfied nor dissatisfied 3	Satisfied 4	Neither satisfied nor dissatisfied 3	Neither satisfied nor dissatisfied 3	Neither satisfied nor dissatisfied 3	Satisfied 4	Satisfied 4	Satisfied 4	Satisfied 4	Quite often 3
1006	Yes	American College of Veterinary Internal Medicine	Male	30 to 35	Single	No	Good 4	Dissatisfied 2	A little 2	Not at all 1	Very much 4	An extreme amount 5	Very much 4	Extremely 5	Very much 4	Mostly 4	Mostly 4	Not at all 1	Mostly 4	A little 2	Well 4	Satisfied 4	Satisfied 4	Satisfied 4	Satisfied 4	Dissatisfied 2	Very dissatisfied 1	Neither satisfied nor dissatisfied 3	Neither satisfied nor dissatisfied 3	Neither satisfied nor dissatisfied 3	Satisfied 4	Seldom 2
1007	Yes	American College of Veterinary Pathologists	Female	24 to 29	Single	No	Good 4	Satisfied 4	A little 2	A little 2	A moderate amount 3	A moderate amount 3	A moderate amount 3	A moderate amount 3	Very much 4	Moderately 3	Mostly 4	Moderately 3	Mostly 4	Moderately 3	Well 4	Satisfied 4	Satisfied 4	Satisfied 4	Satisfied 4	Neither satisfied nor dissatisfied 3	Dissatisfied 2	Neither satisfied nor dissatisfied 3	Satisfied 4	Satisfied 4	Satisfied 4	Quite often 3
1008	Yes	American College of Veterinary Surgeons	Male	30 to 35	Living as married	No	Poor 2	Neither satisfied nor dissatisfied 3	Not at all 1	Not at all 1	A little 2	Very much 4	Very much 4	Very much 4	Very much 4	Not at all 1	A little 2	A little 2	Moderately 3	A little 2	Very well 5	Very dissatisfied 1	Dissatisfied 2	Neither satisfied nor dissatisfied 3	Neither satisfied nor dissatisfied 3	Dissatisfied 2	Dissatisfied 2	Satisfied 4	Satisfied 4	Very dissatisfied 1	Very satisfied 5	Never 1
1009	Yes	American College of Veterinary Surgeons	Male	24 to 29	Single	No	Good 4	Neither satisfied nor dissatisfied 3	Not at all 1	Not at all 1	A moderate amount 3	A little 2	Very much 4	Extremely 5	Very much 4	Moderately 3	Mostly 4	Not at all 1	Moderately 3	A little 2	Very poor 1	Satisfied 4	Neither satisfied nor dissatisfied 3	Satisfied 4	Neither satisfied nor dissatisfied 3	Dissatisfied 2	Neither satisfied nor dissatisfied 3	Very satisfied 5	Neither satisfied nor dissatisfied 3	Neither satisfied nor dissatisfied 3	Very satisfied 5	Seldom 2
1010	No
1011	Yes	American College of Veterinary Internal Medicine	Male	36 to 41	Married	No	Good 4	Satisfied 4	A little 2	Not at all 1	Very much 4	Very much 4	A moderate amount 3	Extremely 5	A moderate amount 3	Moderately 3	Moderately 3	Moderately 3	Completely 5	Moderately 3	Well 4	Dissatisfied 2	Neither satisfied nor dissatisfied 3	Satisfied 4	Dissatisfied 2	Dissatisfied 2	Very dissatisfied 1	Very satisfied 5	Very satisfied 5	Very satisfied 5	Very satisfied 5	Very often 4
1012	Yes	American College of Veterinary Surgeons	Male	30 to 35	Married	No	Poor 2	Dissatisfied 2	A little 2	A little 2	A little 2	A little 2	Slightly 2	Very much 4	Slightly 2	A little 2	Moderately 3	Not at all 1	Mostly 4	A little 2	Well 4	Neither satisfied nor dissatisfied 3	Dissatisfied 2	Dissatisfied 2	Dissatisfied 2	Dissatisfied 2	Dissatisfied 2	Satisfied 4	Very dissatisfied 1	Very dissatisfied 1	Dissatisfied 2	Very often 4
1013	Yes	American College of Veterinary Radiology	Female	24 to 29	Married	No	Neither poor nor good 3	Dissatisfied 2	A little 2	A little 2	A little 2	A little 2	Not at all 1	Slightly 2	Slightly 2	Not at all 1	Not at all 1	Not at all 1	Moderately 3	A little 2	Well 4	Very dissatisfied 1	Dissatisfied 2	Dissatisfied 2	Dissatisfied 2	Dissatisfied 2	Neither satisfied nor dissatisfied 3	Neither satisfied nor dissatisfied 3	Neither satisfied nor dissatisfied 3	Dissatisfied 2	Dissatisfied 2	Always 5
1014	Yes	American College of Veterinary Internal Medicine	Male	24 to 29	Single	No	Good 4	Satisfied 4	A little 2	Not at all 1	A moderate amount 3	A moderate amount 3	A moderate amount 3	A moderate amount 3	A moderate amount 3	Moderately 3	A little 2	A little 2	Moderately 3	Moderately 3	Well 4	Neither satisfied nor dissatisfied 3	Neither satisfied nor dissatisfied 3	Neither satisfied nor dissatisfied 3	Neither satisfied nor dissatisfied 3	Dissatisfied 2	Neither satisfied nor dissatisfied 3	Neither satisfied nor dissatisfied 3	Neither satisfied nor dissatisfied 3	Dissatisfied 2	Neither satisfied nor dissatisfied 3	Very often 4
1015	Yes	American College of Laboratory Animal Medicine	Male	30 to 35	Married	No	Very Good 5	Satisfied 4	A little 2	A little 2	An extreme amount 5	Very much 4	Very much 4	Extremely 5	Very much 4	Mostly 4	Moderately 3	Mostly 4	Mostly 4	Mostly 4	Well 4	Satisfied 4	Satisfied 4	Satisfied 4	Satisfied 4	Satisfied 4	Dissatisfied 2	Neither satisfied nor dissatisfied 3	Very satisfied 5	Satisfied 4	Satisfied 4	Very often 4
1016	Yes	American College of Veterinary Surgeons	Male	30 to 35	Married	No	Neither poor nor good 3	Dissatisfied 2	Not at all 1	A little 2	A moderate amount 3	Very much 4	Very much 4	Very much 4	Slightly 2	Moderately 3	A little 2	Not at all 1	A little 2	A little 2	Well 4	Neither satisfied nor dissatisfied 3	Dissatisfied 2	Satisfied 4	Neither satisfied nor dissatisfied 3	Dissatisfied 2	Neither satisfied nor dissatisfied 3	Dissatisfied 2	Neither satisfied nor dissatisfied 3	Very dissatisfied 1	Neither satisfied nor dissatisfied 3	Quite often 3
1017	Yes	American College of Laboratory Animal Medicine	Female	30 to 35	Single	No	Good 4	Satisfied 4	A little 2	Very much 4	A moderate amount 3	A moderate amount 3	Slightly 2	A moderate amount 3	Very much 4	Moderately 3	Moderately 3	Mostly 4	A little 2	Moderately 3	Very well 5	Neither satisfied nor dissatisfied 3	Neither satisfied nor dissatisfied 3	Dissatisfied 2	Very dissatisfied 1	Satisfied 4	Very dissatisfied 1	Very satisfied 5	Very satisfied 5	Very satisfied 5	Very satisfied 5	Always 5
1018	Yes	American College of Veterinary Internal Medicine	Male	30 to 35	Single	No	Neither poor nor good 3	Dissatisfied 2	Not at all 1	Not at all 1	An extreme amount 5	An extreme amount 5	Extremely 5	Very much 4	A moderate amount 3	Completely 5	A little 2	Not at all 1	Moderately 3	Moderately 3	Very well 5	Satisfied 4	Satisfied 4	Satisfied 4	Very satisfied 5	Satisfied 4	Satisfied 4	Very satisfied 5	Satisfied 4	Satisfied 4	Satisfied 4	Seldom 2
1019	Yes	American Board of Veterinary Practitioners	Female	24 to 29	Single	No	Poor 2	Satisfied 4	Not at all 1	A little 2	Very much 4	Very much 4	A moderate amount 3	Very much 4	Extremely 5	Moderately 3	Mostly 4	A little 2	Mostly 4	A little 2	Very well 5	Dissatisfied 2	Dissatisfied 2	Satisfied 4	Satisfied 4	Dissatisfied 2	Neither satisfied nor dissatisfied 3	Neither satisfied nor dissatisfied 3	Neither satisfied nor dissatisfied 3	Neither satisfied nor dissatisfied 3	Neither satisfied nor dissatisfied 3	Quite often 3
1020	No
1021	Yes	American Board of Veterinary Practitioners	Female	30 to 35	Single	No	Neither poor nor good 3	Satisfied 4	A little 2	A little 2	A moderate amount 3	A moderate amount 3	Very much 4	Very much 4	A moderate amount 3	Mostly 4	Moderately 3	Mostly 4	Completely 5	A little 2	Well 4	Dissatisfied 2	Satisfied 4	Satisfied 4	Neither satisfied nor dissatisfied 3	Very dissatisfied 1	Very dissatisfied 1	Satisfied 4	Dissatisfied 2	Satisfied 4	Very satisfied 5	Quite often 3
1022	Yes	American College of Veterinary Surgeons	Female	30 to 35	Single	No	Poor 2	Dissatisfied 2	Not at all 1	Not at all 1	A little 2	A little 2	Slightly 2	A moderate amount 3	A moderate amount 3	Moderately 3	Moderately 3	Not at all 1	Moderately 3	A little 2	Well 4	Dissatisfied 2	Dissatisfied 2	Neither satisfied nor dissatisfied 3	Very dissatisfied 1	Very dissatisfied 1	Very dissatisfied 1	Neither satisfied nor dissatisfied 3	Neither satisfied nor dissatisfied 3	Satisfied 4	Neither satisfied nor dissatisfied 3	Very often 4
